# Supplementary material for: 5,7-Dimethyl-2,3-dihydro-1H-1,4-diazepin-4-ium picrate
Source: Acta Crystallogr Sect E Struct Rep Online. 2010 Apr 28;66(Pt 5):o1187–8. doi: 10.1107/S160053681001487X (PMC2979234; doi:10.1107/S160053681001487X)
Supplement: Supplementary file 1 [file e-66-o1187-sup1.cif]

##############################################################################
###                                                                        ###
###        Electronic paper (Acta Crystallographica Section E)             ###
###                                                                        ###
##############################################################################
#                                                                            #
# This CIF contains the data in a paper accepted for publication in Acta     #
# Crystallographica Section E. It conforms to the requirements of Notes      #
# for Authors for Section E, and has been peer reviewed under the auspices   #
# of the IUCr Commission on Journals.                                        #
#                                                                            #
# Full details of the Crystallographic Information File format               #
# are given in the paper "The Crystallographic Information File (CIF):       #
# a New Standard Archive File for Crystallography" by S. R. Hall, F. H.      #
# Allen and I. D. Brown [Acta Cryst. (1991), A47, 655-685].                  #
#                                                                            #
# The current version of the core CIF dictionary is obtainable from          #
# ftp://ftp.iucr.org/pub/cif_core.dic. The current version number is 2.4.    #
#                                                                            #
# Software is freely available for graphical display of the structure(s) in  #
# this CIF.  For information consult the CIF home page http://www.iucr.org/  #
# cif/home.html                                                              #
#                                                                            #
# This file may be used for bona fide research purposes within the           #
# scientific community so long as proper attribution is given to the journal # 
# article from which it was obtained.                                        #
#                                                                            #
##############################################################################
                                             
data_global
_audit_creation_method     SHELXL-97
_journal_date_recd_electronic     2010-04-03
_journal_date_accepted     2010-04-22
_journal_name_full     'Acta Crystallographica, Section E'
_journal_year     2010
_journal_volume     66
_journal_issue      5
_journal_page_first     o1187
_journal_page_last     o1188
_journal_paper_category     QO
_journal_coeditor_code     IS2536
_publ_contact_author_name     'Jasinski, Jerry P.'
_publ_contact_author_address
;
Department of Chemistry
Keene State College
229 Main Street
Keene, New Hampshire 03435, USA
;
_publ_contact_author_email     jjasinski@keene.edu
_publ_contact_author_fax     ?
_publ_contact_author_phone     '603 358-2563'
_publ_section_title
;
5,7-Dimethyl-2,3-dihydro-1<i>H</i>-1,4-diazepin-4-ium picrate
;
loop_
    _publ_author_name
    _publ_author_address
    'Jasinski, Jerry P.'
;
Department of Chemistry
Keene State College
229 Main Street
Keene, NH 03435-2001, USA
;
    'Butcher, Ray J.'
;
Department of Chemistry
Howard University
525 College Street NW
Washington
DC 20059, USA
;
    'Yathirajan, H. S.'
;
Department of Studies in Chemistry
University of Mysore
Manasagangotri, Mysore 570 006, India
;
    'Narayana, B.'
;
Department of Studies in Chemistry
Mangalore University
Mangalagangotri, 574 199, India
;
    'Prakash Kamath, K.'
;
Department of Studies in Chemistry
Mangalore University
Mangalagangotri, 574 199, India
;
data_I
_chemical_name_systematic
;
5,7-Dimethyl-2,3-dihydro-1<i>H</i>-1,4-diazepin-4-ium picrate
;
_chemical_name_common     ?
_chemical_formula_moiety     'C7 H13 N2 +, C6 H2 N3 O7-'
_chemical_formula_sum     'C13 H15 N5 O7'
_chemical_formula_iupac     'C7 H13 N2 +, C6 H2 N3 O7-'
_chemical_formula_weight     353.30
_chemical_melting_point     ?
_symmetry_cell_setting     monoclinic
_symmetry_space_group_name_H-M     'P 21/n'
_symmetry_space_group_name_Hall     '-P 2yn'
loop_
    _symmetry_equiv_pos_as_xyz
    'x, y, z'
    '-x+1/2, y+1/2, -z+1/2'
    '-x, -y, -z'
    'x-1/2, -y-1/2, z-1/2'
_cell_length_a     7.2341(3)
_cell_length_b     27.6458(6)
_cell_length_c     8.2831(3)
_cell_angle_alpha     90.00
_cell_angle_beta     110.611(4)
_cell_angle_gamma     90.00
_cell_volume     1550.52(9)
_cell_formula_units_Z     4
_cell_measurement_reflns_used     9544
_cell_measurement_theta_min     4.6914
_cell_measurement_theta_max     34.6885
_cell_measurement_temperature     200(2)
_exptl_crystal_description     chunk
_exptl_crystal_colour     colorless
_exptl_crystal_size_max     0.45
_exptl_crystal_size_mid     0.37
_exptl_crystal_size_min     0.24
_exptl_crystal_density_diffrn     1.513
_exptl_crystal_density_meas     ?
_exptl_crystal_density_method     'not measured'
_exptl_crystal_F_000     736
_exptl_absorpt_coefficient_mu     0.125
_exptl_absorpt_correction_type     multi-scan
_exptl_absorpt_process_details
;
(<i>CrysAlis RED</i>; Oxford Diffraction, 2007)
;
_exptl_absorpt_correction_T_min     0.962
_exptl_absorpt_correction_T_max     0.970
_exptl_special_details
;
;
_diffrn_ambient_temperature     200(2)
_diffrn_radiation_type     MoK\a
_diffrn_radiation_wavelength     0.71073
_diffrn_radiation_source     'fine-focus sealed tube'
_diffrn_radiation_monochromator     graphite
_diffrn_measurement_device_type     'Oxford Diffraction Gemini'
_diffrn_measurement_method     '\f and \w scans'
_diffrn_detector_area_resol_mean     10.5081
_diffrn_reflns_number     24773
_diffrn_reflns_av_R_equivalents     0.0278
_diffrn_reflns_av_sigmaI/netI     0.0319
_diffrn_reflns_theta_min     4.70
_diffrn_reflns_theta_max     34.77
_diffrn_reflns_theta_full     25.00
_diffrn_measured_fraction_theta_max     0.944
_diffrn_measured_fraction_theta_full     0.993
_diffrn_reflns_limit_h_min     -11
_diffrn_reflns_limit_h_max     11
_diffrn_reflns_limit_k_min     -43
_diffrn_reflns_limit_k_max     44
_diffrn_reflns_limit_l_min     -13
_diffrn_reflns_limit_l_max     13
_diffrn_standards_number     2
_diffrn_standards_interval_count     50
_diffrn_standards_interval_time     ?
_diffrn_standards_decay_%     <2%
_refine_special_details
;
Refinement of <i>F</i>^2^ against ALL reflections. The weighted <i>R</i>-factor
<i>wR</i> and goodness of fit <i>S</i> are based on <i>F</i>^2^, conventional
<i>R</i>-factors <i>R</i> are based on <i>F</i>, with <i>F</i> set to zero for
negative <i>F</i>^2^. The threshold expression of <i>F</i>^2^ >
\s(<i>F</i>^2^) is used only for calculating <i>R</i>-factors(gt) <i>etc</i>.
and is not relevant to the choice of reflections for refinement.
<i>R</i>-factors based on <i>F</i>^2^ are statistically about twice as large
as those based on <i>F</i>, and <i>R</i>- factors based on ALL data will be
even larger.
;
_reflns_number_total     6353
_reflns_number_gt     4493
_reflns_threshold_expression     I>2\s(I)
_refine_ls_structure_factor_coef     Fsqd
_refine_ls_matrix_type     full
_refine_ls_R_factor_all     0.0827
_refine_ls_R_factor_gt     0.0557
_refine_ls_wR_factor_gt     0.1405
_refine_ls_wR_factor_ref     0.1501
_refine_ls_goodness_of_fit_ref     1.043
_refine_ls_restrained_S_all     1.042
_refine_ls_number_reflns     6353
_refine_ls_number_parameters     228
_refine_ls_number_restraints     0
_refine_ls_hydrogen_treatment     constr
_refine_ls_weighting_scheme     calc
_refine_ls_weighting_details
         'calc w=1/[\s^2^(Fo^2^)+(0.0740P)^2^+0.3582P] where P=(Fo^2^+2Fc^2^)/3'
_atom_sites_solution_hydrogens     geom
_atom_sites_solution_primary     direct
_atom_sites_solution_secondary     difmap
_refine_ls_shift/su_max     0.001
_refine_ls_shift/su_mean     0.000
_refine_diff_density_max     0.410
_refine_diff_density_min     -0.230
_refine_ls_extinction_method     none
_refine_ls_extinction_coef     ?
loop_
    _atom_type_symbol
    _atom_type_description
    _atom_type_scat_dispersion_real
    _atom_type_scat_dispersion_imag
    _atom_type_scat_source
    'C' 'C' 0.0033 0.0016
                         'International Tables Vol C Tables 4.2.6.8 and 6.1.1.4'
    'H' 'H' 0.0000 0.0000
                         'International Tables Vol C Tables 4.2.6.8 and 6.1.1.4'
    'N' 'N' 0.0061 0.0033
                         'International Tables Vol C Tables 4.2.6.8 and 6.1.1.4'
    'O' 'O' 0.0106 0.0060
                         'International Tables Vol C Tables 4.2.6.8 and 6.1.1.4'
_computing_data_collection     '<i>CrysAlis Pro</i> (Oxford Diffraction, 2007)'
_computing_cell_refinement     '<i>CrysAlis RED</i> (Oxford Diffraction, 2007)'
_computing_data_reduction     '<i>CrysAlis RED</i> (Oxford Diffraction, 2007)'
_computing_structure_solution     '<i>SHELXS97</i> (Sheldrick, 2008)'
_computing_structure_refinement     '<i>SHELXL97</i> (Sheldrick, 2008)'
_computing_molecular_graphics     '<i>SHELXTL</i> (Sheldrick, 2008)'
_computing_publication_material
               '<i>SHELXTL</i> (Sheldrick, 2008) and <i>PLATON</i> (Spek, 2009)'
loop_
    _atom_site_type_symbol
    _atom_site_label
    _atom_site_fract_x
    _atom_site_fract_y
    _atom_site_fract_z
    _atom_site_U_iso_or_equiv
    _atom_site_adp_type
    _atom_site_calc_flag
    _atom_site_refinement_flags
    _atom_site_occupancy
    _atom_site_disorder_assembly
    _atom_site_disorder_group
    O O1A 0.30761(14) 0.42368(3) 0.49438(11) 0.02584(19) Uani d . 1 . .
    O O21A 0.1166(2) 0.37603(5) 0.19050(14) 0.0569(4) Uani d . 1 . .
    O O22A 0.2759(3) 0.30970(5) 0.20409(16) 0.0696(5) Uani d . 1 . .
    O O41A 0.2539(2) 0.20668(4) 0.67603(15) 0.0493(3) Uani d . 1 . .
    O O42A 0.2899(2) 0.23953(4) 0.92133(14) 0.0444(3) Uani d . 1 . .
    O O61A 0.4592(2) 0.41131(4) 0.99837(13) 0.0466(3) Uani d . 1 . .
    O O62A 0.26070(17) 0.45405(3) 0.79164(13) 0.0374(2) Uani d . 1 . .
    N N2A 0.2123(2) 0.34203(4) 0.27069(14) 0.0367(3) Uani d . 1 . .
    N N4A 0.27398(18) 0.24249(4) 0.76838(15) 0.0295(2) Uani d . 1 . .
    N N6A 0.34729(18) 0.41624(4) 0.84935(13) 0.0257(2) Uani d . 1 . .
    C C1A 0.28914(16) 0.38355(4) 0.55484(14) 0.0188(2) Uani d . 1 . .
    C C2A 0.25139(19) 0.33908(4) 0.45574(14) 0.0230(2) Uani d . 1 . .
    C C3A 0.2521(2) 0.29387(4) 0.52339(15) 0.0247(2) Uani d . 1 . .
    H H3AA 0.2331 0.2660 0.4524 0.030 Uiso calc R 1 . .
    C C4A 0.28112(19) 0.28952(4) 0.69802(15) 0.0224(2) Uani d . 1 . .
    C C5A 0.31328(18) 0.32993(4) 0.80487(15) 0.0213(2) Uani d . 1 . .
    H H5AA 0.3340 0.3265 0.9241 0.026 Uiso calc R 1 . .
    C C6A 0.31432(17) 0.37484(4) 0.73403(14) 0.0194(2) Uani d . 1 . .
    C C7B 0.2662(3) 0.50023(5) 0.18073(19) 0.0357(3) Uani d . 1 . .
    H H7BA 0.2199 0.4691 0.2088 0.054 Uiso calc R 1 . .
    H H7BB 0.4074 0.4981 0.1993 0.054 Uiso calc R 1 . .
    H H7BC 0.1929 0.5082 0.0597 0.054 Uiso calc R 1 . .
    N N1B 0.23246(16) 0.52460(3) 0.44657(14) 0.0252(2) Uani d . 1 . .
    H H1BC 0.2648 0.4943 0.4762 0.030 Uiso calc R 1 . .
    N N2B 0.24482(17) 0.63760(3) 0.48145(13) 0.0250(2) Uani d . 1 . .
    H H2BC 0.2328 0.6674 0.5141 0.030 Uiso calc R 1 . .
    C C1B 0.1824(2) 0.55501(4) 0.56818(17) 0.0277(3) Uani d . 1 . .
    H H1BA 0.2014 0.5362 0.6746 0.033 Uiso calc R 1 . .
    H H1BB 0.0409 0.5638 0.5178 0.033 Uiso calc R 1 . .
    C C2B 0.3044(2) 0.60105(4) 0.61571(16) 0.0267(2) Uani d . 1 . .
    H H2BA 0.2927 0.6146 0.7223 0.032 Uiso calc R 1 . .
    H H2BB 0.4450 0.5929 0.6406 0.032 Uiso calc R 1 . .
    C C3B 0.20682(17) 0.63060(4) 0.31478(15) 0.0212(2) Uani d . 1 . .
    C C4B 0.1720(2) 0.67590(4) 0.20732(17) 0.0283(3) Uani d . 1 . .
    H H4BA 0.1655 0.7038 0.2782 0.042 Uiso calc R 1 . .
    H H4BB 0.0472 0.6730 0.1098 0.042 Uiso calc R 1 . .
    H H4BC 0.2806 0.6804 0.1640 0.042 Uiso calc R 1 . .
    C C5B 0.20560(19) 0.58659(4) 0.23242(15) 0.0236(2) Uani d . 1 . .
    H H5BA 0.1819 0.5893 0.1125 0.028 Uiso calc R 1 . .
    C C6B 0.23301(18) 0.53901(4) 0.29478(16) 0.0236(2) Uani d . 1 . .
loop_
    _atom_site_aniso_label
    _atom_site_aniso_U_11
    _atom_site_aniso_U_22
    _atom_site_aniso_U_33
    _atom_site_aniso_U_12
    _atom_site_aniso_U_13
    _atom_site_aniso_U_23
    O1A 0.0363(5) 0.0169(4) 0.0265(4) 0.0020(3) 0.0138(4) 0.0052(3)
    O21A 0.0920(11) 0.0391(6) 0.0227(5) -0.0056(6) -0.0006(6) 0.0072(4)
    O22A 0.1363(15) 0.0502(7) 0.0365(6) 0.0110(8) 0.0483(8) -0.0054(5)
    O41A 0.0938(10) 0.0162(4) 0.0481(6) -0.0019(5) 0.0378(7) -0.0017(4)
    O42A 0.0815(9) 0.0244(5) 0.0330(5) -0.0010(5) 0.0272(6) 0.0081(4)
    O61A 0.0723(8) 0.0370(6) 0.0193(5) 0.0035(5) 0.0023(5) -0.0045(4)
    O62A 0.0584(7) 0.0192(4) 0.0337(5) 0.0086(4) 0.0150(5) -0.0019(4)
    N2A 0.0604(8) 0.0305(6) 0.0191(5) -0.0096(5) 0.0139(5) -0.0011(4)
    N4A 0.0437(6) 0.0171(4) 0.0323(5) 0.0016(4) 0.0190(5) 0.0044(4)
    N6A 0.0378(6) 0.0195(4) 0.0210(5) -0.0017(4) 0.0119(4) -0.0019(3)
    C1A 0.0215(5) 0.0170(4) 0.0183(5) 0.0017(4) 0.0075(4) 0.0011(3)
    C2A 0.0325(6) 0.0205(5) 0.0165(5) -0.0013(4) 0.0093(4) 0.0003(4)
    C3A 0.0355(6) 0.0173(5) 0.0231(5) -0.0019(4) 0.0127(5) -0.0020(4)
    C4A 0.0315(6) 0.0143(4) 0.0246(5) 0.0011(4) 0.0137(5) 0.0031(4)
    C5A 0.0277(5) 0.0182(4) 0.0197(5) 0.0015(4) 0.0105(4) 0.0024(4)
    C6A 0.0251(5) 0.0153(4) 0.0184(5) 0.0008(4) 0.0083(4) -0.0009(3)
    C7B 0.0506(9) 0.0219(5) 0.0345(7) 0.0020(5) 0.0146(7) -0.0077(5)
    N1B 0.0317(5) 0.0142(4) 0.0306(5) 0.0025(4) 0.0120(4) 0.0028(3)
    N2B 0.0366(6) 0.0156(4) 0.0234(5) 0.0027(4) 0.0115(4) -0.0005(3)
    C1B 0.0352(7) 0.0209(5) 0.0322(6) 0.0049(5) 0.0185(5) 0.0059(4)
    C2B 0.0371(7) 0.0217(5) 0.0213(5) 0.0045(5) 0.0104(5) 0.0008(4)
    C3B 0.0232(5) 0.0169(4) 0.0232(5) 0.0010(4) 0.0078(4) 0.0019(4)
    C4B 0.0371(7) 0.0194(5) 0.0297(6) 0.0039(5) 0.0135(5) 0.0070(4)
    C5B 0.0308(6) 0.0190(5) 0.0198(5) 0.0013(4) 0.0074(5) -0.0004(4)
    C6B 0.0252(5) 0.0170(4) 0.0269(5) -0.0002(4) 0.0071(5) -0.0027(4)
_geom_special_details
;
All esds (except the esd in the dihedral angle between two l.s. planes) are
estimated using the full covariance matrix. The cell esds are taken into
account individually in the estimation of esds in distances, angles and
torsion angles; correlations between esds in cell parameters are only used
when they are defined by crystal symmetry. An approximate (isotropic)
treatment of cell esds is used for estimating esds involving l.s. planes.
;
loop_
    _geom_bond_atom_site_label_1
    _geom_bond_atom_site_label_2
    _geom_bond_site_symmetry_2
    _geom_bond_distance
    _geom_bond_publ_flag
    O1A C1A . 1.2438(13) ?
    O21A N2A . 1.2165(17) ?
    O22A N2A . 1.2219(18) ?
    O41A N4A . 1.2281(15) ?
    O42A N4A . 1.2338(15) ?
    O61A N6A . 1.2223(15) ?
    O62A N6A . 1.2257(14) ?
    N2A C2A . 1.4597(15) ?
    N4A C4A . 1.4332(14) ?
    N6A C6A . 1.4558(14) ?
    C1A C2A . 1.4496(15) ?
    C1A C6A . 1.4504(15) ?
    C2A C3A . 1.3692(16) ?
    C3A C4A . 1.3918(16) ?
    C3A H3AA . 0.9500 ?
    C4A C5A . 1.3929(15) ?
    C5A C6A . 1.3744(15) ?
    C5A H5AA . 0.9500 ?
    C7B C6B . 1.5031(17) ?
    C7B H7BA . 0.9800 ?
    C7B H7BB . 0.9800 ?
    C7B H7BC . 0.9800 ?
    N1B C6B . 1.3202(16) ?
    N1B C1B . 1.4524(16) ?
    N1B H1BC . 0.8800 ?
    N2B C3B . 1.3235(15) ?
    N2B C2B . 1.4512(15) ?
    N2B H2BC . 0.8800 ?
    C1B C2B . 1.5199(18) ?
    C1B H1BA . 0.9900 ?
    C1B H1BB . 0.9900 ?
    C2B H2BA . 0.9900 ?
    C2B H2BB . 0.9900 ?
    C3B C5B . 1.3935(15) ?
    C3B C4B . 1.5055(16) ?
    C4B H4BA . 0.9800 ?
    C4B H4BB . 0.9800 ?
    C4B H4BC . 0.9800 ?
    C5B C6B . 1.4014(16) ?
    C5B H5BA . 0.9500 ?
loop_
    _geom_angle_atom_site_label_1
    _geom_angle_atom_site_label_2
    _geom_angle_atom_site_label_3
    _geom_angle_site_symmetry_1
    _geom_angle_site_symmetry_3
    _geom_angle
    _geom_angle_publ_flag
    O21A N2A O22A . . 123.42(13) ?
    O21A N2A C2A . . 118.62(12) ?
    O22A N2A C2A . . 117.95(12) ?
    O41A N4A O42A . . 122.28(11) ?
    O41A N4A C4A . . 119.43(11) ?
    O42A N4A C4A . . 118.29(10) ?
    O61A N6A O62A . . 123.71(11) ?
    O61A N6A C6A . . 118.17(10) ?
    O62A N6A C6A . . 118.12(10) ?
    O1A C1A C2A . . 123.64(10) ?
    O1A C1A C6A . . 124.58(10) ?
    C2A C1A C6A . . 111.68(9) ?
    C3A C2A C1A . . 124.72(10) ?
    C3A C2A N2A . . 116.88(10) ?
    C1A C2A N2A . . 118.39(10) ?
    C2A C3A C4A . . 118.80(10) ?
    C2A C3A H3AA . . 120.6 ?
    C4A C3A H3AA . . 120.6 ?
    C3A C4A C5A . . 121.43(10) ?
    C3A C4A N4A . . 119.15(10) ?
    C5A C4A N4A . . 119.41(10) ?
    C6A C5A C4A . . 118.55(10) ?
    C6A C5A H5AA . . 120.7 ?
    C4A C5A H5AA . . 120.7 ?
    C5A C6A C1A . . 124.70(10) ?
    C5A C6A N6A . . 117.03(10) ?
    C1A C6A N6A . . 118.26(9) ?
    C6B C7B H7BA . . 109.5 ?
    C6B C7B H7BB . . 109.5 ?
    H7BA C7B H7BB . . 109.5 ?
    C6B C7B H7BC . . 109.5 ?
    H7BA C7B H7BC . . 109.5 ?
    H7BB C7B H7BC . . 109.5 ?
    C6B N1B C1B . . 124.82(10) ?
    C6B N1B H1BC . . 117.6 ?
    C1B N1B H1BC . . 117.6 ?
    C3B N2B C2B . . 126.45(10) ?
    C3B N2B H2BC . . 116.8 ?
    C2B N2B H2BC . . 116.8 ?
    N1B C1B C2B . . 113.60(10) ?
    N1B C1B H1BA . . 108.8 ?
    C2B C1B H1BA . . 108.8 ?
    N1B C1B H1BB . . 108.8 ?
    C2B C1B H1BB . . 108.8 ?
    H1BA C1B H1BB . . 107.7 ?
    N2B C2B C1B . . 113.33(11) ?
    N2B C2B H2BA . . 108.9 ?
    C1B C2B H2BA . . 108.9 ?
    N2B C2B H2BB . . 108.9 ?
    C1B C2B H2BB . . 108.9 ?
    H2BA C2B H2BB . . 107.7 ?
    N2B C3B C5B . . 126.98(10) ?
    N2B C3B C4B . . 115.16(10) ?
    C5B C3B C4B . . 117.78(10) ?
    C3B C4B H4BA . . 109.5 ?
    C3B C4B H4BB . . 109.5 ?
    H4BA C4B H4BB . . 109.5 ?
    C3B C4B H4BC . . 109.5 ?
    H4BA C4B H4BC . . 109.5 ?
    H4BB C4B H4BC . . 109.5 ?
    C3B C5B C6B . . 131.55(11) ?
    C3B C5B H5BA . . 114.2 ?
    C6B C5B H5BA . . 114.2 ?
    N1B C6B C5B . . 125.93(11) ?
    N1B C6B C7B . . 115.97(11) ?
    C5B C6B C7B . . 118.10(11) ?
loop_
    _geom_torsion_atom_site_label_1
    _geom_torsion_atom_site_label_2
    _geom_torsion_atom_site_label_3
    _geom_torsion_atom_site_label_4
    _geom_torsion_site_symmetry_1
    _geom_torsion_site_symmetry_2
    _geom_torsion_site_symmetry_3
    _geom_torsion_site_symmetry_4
    _geom_torsion
    _geom_torsion_publ_flag
    O1A C1A C2A C3A . . . . 172.43(12) ?
    C6A C1A C2A C3A . . . . -4.09(18) ?
    O1A C1A C2A N2A . . . . -6.66(18) ?
    C6A C1A C2A N2A . . . . 176.82(11) ?
    O21A N2A C2A C3A . . . . 143.77(15) ?
    O22A N2A C2A C3A . . . . -35.4(2) ?
    O21A N2A C2A C1A . . . . -37.07(19) ?
    O22A N2A C2A C1A . . . . 143.81(15) ?
    C1A C2A C3A C4A . . . . 3.4(2) ?
    N2A C2A C3A C4A . . . . -177.54(12) ?
    C2A C3A C4A C5A . . . . -1.33(19) ?
    C2A C3A C4A N4A . . . . 177.46(12) ?
    O41A N4A C4A C3A . . . . 4.2(2) ?
    O42A N4A C4A C3A . . . . -176.34(13) ?
    O41A N4A C4A C5A . . . . -176.96(13) ?
    O42A N4A C4A C5A . . . . 2.48(19) ?
    C3A C4A C5A C6A . . . . 0.53(19) ?
    N4A C4A C5A C6A . . . . -178.27(11) ?
    C4A C5A C6A C1A . . . . -1.66(19) ?
    C4A C5A C6A N6A . . . . 179.67(11) ?
    O1A C1A C6A C5A . . . . -173.26(12) ?
    C2A C1A C6A C5A . . . . 3.22(17) ?
    O1A C1A C6A N6A . . . . 5.39(18) ?
    C2A C1A C6A N6A . . . . -178.13(10) ?
    O61A N6A C6A C5A . . . . 34.74(17) ?
    O62A N6A C6A C5A . . . . -145.02(12) ?
    O61A N6A C6A C1A . . . . -144.01(13) ?
    O62A N6A C6A C1A . . . . 36.22(16) ?
    C6B N1B C1B C2B . . . . -55.05(17) ?
    C3B N2B C2B C1B . . . . -45.65(17) ?
    N1B C1B C2B N2B . . . . 75.70(14) ?
    C2B N2B C3B C5B . . . . 3.7(2) ?
    C2B N2B C3B C4B . . . . -172.89(12) ?
    N2B C3B C5B C6B . . . . 3.3(2) ?
    C4B C3B C5B C6B . . . . 179.87(13) ?
    C1B N1B C6B C5B . . . . 6.9(2) ?
    C1B N1B C6B C7B . . . . -173.08(13) ?
    C3B C5B C6B N1B . . . . 13.0(2) ?
    C3B C5B C6B C7B . . . . -167.02(14) ?
loop_
    _geom_hbond_atom_site_label_D
    _geom_hbond_atom_site_label_H
    _geom_hbond_atom_site_label_A
    _geom_hbond_site_symmetry_A
    _geom_hbond_distance_DH
    _geom_hbond_distance_HA
    _geom_hbond_distance_DA
    _geom_hbond_angle_DHA
    N1B H1BC O1A . 0.88 1.98 2.8434(13) 168.7
    N2B H2BC O42A 2_556 0.88 2.09 2.9657(14) 176.3
    C5A H5AA O22A 1_556 0.95 2.54 3.4570(16) 161.9
    C7B H7BA O1A . 0.98 2.55 3.2817(17) 131.1
    C1B H1BA O62A . 0.99 2.45 3.2861(15) 142.2
    C1B H1BB O1A 3_566 0.99 2.51 3.4477(16) 157.6
    C2B H2BA O61A 3_667 0.99 2.48 3.0678(16) 117.4
    C2B H2BB O1A 3_666 0.99 2.46 3.3135(16) 143.6
    C4B H4BA O42A 2_556 0.98 2.59 3.4692(17) 149.3
