# Supplementary material for: 5,7-Dimethyl-2,3-dihydro-1H-1,4-diazepin-4-ium picrate
Source: Acta Crystallogr Sect E Struct Rep Online. 2010 Apr 28;66(Pt 5):o1187–8. doi: 10.1107/S160053681001487X (PMC2979234; doi:10.1107/S160053681001487X)
Supplement: Supplementary file 2 [file e-66-o1187-Isup2.hkl]

# 
# h,k,l, Fc-squared, Fo-squared, sigma(Fo-squared) and status flag 
# 
data_I
_shelx_title ' hsy475 in P2(1)/n' 
_shelx_refln_list_code          4 
_shelx_F_calc_maximum      170.15 
_exptl_crystal_F_000       736.00 
_reflns_d_resolution_high  0.6231 
 
loop_ 
 _symmetry_equiv_pos_as_xyz 
 'x, y, z' 
 '-x+1/2, y+1/2, -z+1/2' 
 '-x, -y, -z' 
 'x-1/2, -y-1/2, z-1/2' 
 
_cell_length_a     7.2341 
_cell_length_b    27.6458 
_cell_length_c     8.2831 
_cell_angle_alpha  90.000 
_cell_angle_beta  110.611 
_cell_angle_gamma  90.000 
 
_shelx_F_squared_multiplier     1.000 
 
loop_ 
 _refln_index_h 
 _refln_index_k 
 _refln_index_l 
 _refln_F_squared_calc 
 _refln_F_squared_meas 
 _refln_F_squared_sigma 
 _refln_observed_status 
   4   0   0    10632.88    11235.57     98.82 o 
   6   0   0      174.20      193.33      4.96 o 
   8   0   0       27.32       28.07      5.27 o 
  10   0   0       10.49       13.30      5.93 o 
   2   1   0     7010.18     7424.98     39.66 o 
   3   1   0        3.83        8.09      0.98 o 
   4   1   0     3606.09     3903.94     11.81 o 
   5   1   0       46.58       53.84      1.81 o 
   6   1   0      925.00      951.79      9.31 o 
   7   1   0        6.03        8.47      1.89 o 
   8   1   0       53.39       44.69      3.84 o 
   9   1   0       18.24       18.90      3.76 o 
  10   1   0        2.00        2.32      4.23 o 
   2   2   0     1231.19     1310.05      8.77 o 
   3   2   0      176.41      191.29      3.86 o 
   4   2   0       74.54      102.86      3.49 o 
   5   2   0       12.91       15.39      1.44 o 
   6   2   0        9.93       20.28      2.54 o 
   7   2   0        6.74        6.95      1.91 o 
   8   2   0        1.00        1.29      3.32 o 
   9   2   0        0.05        3.34      3.69 o 
  10   2   0        0.01       -0.95      3.78 o 
   2   3   0     1364.03     1491.89      7.69 o 
   3   3   0       47.89       43.66      1.78 o 
   4   3   0      415.68      479.41      4.07 o 
   5   3   0      146.37      139.77      3.18 o 
   6   3   0      210.04      215.22      3.12 o 
   7   3   0       23.65       18.25      2.40 o 
   8   3   0        0.40        4.67      3.25 o 
   9   3   0        1.01        5.80      3.79 o 
  10   3   0        0.00        6.50      4.27 o 
   2   4   0      445.52      415.23      3.59 o 
   3   4   0     1443.31     1690.59     11.29 o 
   4   4   0      718.54      687.45      4.53 o 
   5   4   0      138.05      172.32      3.03 o 
   6   4   0      372.76      361.58      5.45 o 
   7   4   0       30.32       34.28      2.88 o 
   8   4   0      168.66      148.79      5.78 o 
   9   4   0        1.18        3.60      3.62 o 
  10   4   0       40.12       40.16      4.58 o 
   1   5   0     1331.76     1433.54     15.30 o 
   2   5   0     2128.14     2084.64      9.50 o 
   3   5   0      207.43      181.68      1.63 o 
   4   5   0      360.37      326.94      3.17 o 
   5   5   0      197.60      196.24      2.26 o 
   6   5   0       97.36       99.20      2.07 o 
   7   5   0        1.96        3.69      2.27 o 
   8   5   0       27.00       37.13      4.25 o 
   9   5   0       13.35       12.61      3.82 o 
  10   5   0       16.66       25.11      4.54 o 
   1   6   0      408.57      397.22      5.53 o 
   2   6   0      940.25     1022.56      6.50 o 
   3   6   0      465.19      468.24      4.91 o 
   4   6   0      160.31      165.68      1.89 o 
   5   6   0      109.19       97.31      1.78 o 
   6   6   0      174.47      184.08      2.48 o 
   7   6   0       28.69       25.12      2.60 o 
   8   6   0       62.03       59.39      3.42 o 
   9   6   0        2.85        5.27      3.78 o 
  10   6   0       16.49       20.94      4.45 o 
   1   7   0     1376.39     1481.16     11.30 o 
   2   7   0      183.08      196.95      3.18 o 
   3   7   0      147.64      167.97      2.62 o 
   4   7   0       10.18        5.60      0.94 o 
   5   7   0       13.92       16.12      1.26 o 
   6   7   0       26.01       27.30      1.56 o 
   7   7   0        1.86        2.30      2.39 o 
   8   7   0        6.09       10.06      2.96 o 
   9   7   0        5.69        7.41      3.83 o 
  10   7   0        3.46        7.74      4.17 o 
   0   8   0       55.08       84.81      2.39 o 
   1   8   0        9.76       12.28      1.16 o 
   2   8   0        0.10        0.35      0.68 o 
   3   8   0      251.52      239.40      2.99 o 
   4   8   0        7.33        5.74      1.09 o 
   5   8   0        7.02        5.33      1.17 o 
   6   8   0       98.83       88.05      1.92 o 
   7   8   0        5.31        5.39      2.31 o 
   8   8   0        2.39        4.82      2.78 o 
   9   8   0       25.24       23.20      4.01 o 
  10   8   0        9.36       10.33      4.28 o 
   1   9   0      172.79      159.19      2.54 o 
   2   9   0     1197.76     1249.29      8.45 o 
   3   9   0       85.15      102.59      1.53 o 
   4   9   0       29.57       39.68      1.26 o 
   5   9   0      225.77      241.95      3.04 o 
   6   9   0       61.17       60.04      2.17 o 
   7   9   0       37.33       34.69      2.74 o 
   8   9   0       87.23       85.36      3.77 o 
   9   9   0        1.30        2.48      3.79 o 
  10   9   0       15.01       14.44      6.23 o 
   0  10   0      273.98      325.44      6.13 o 
   1  10   0     4764.89     4959.62     20.62 o 
   2  10   0      424.85      416.56      3.92 o 
   3  10   0     1789.52     2016.81     22.13 o 
   4  10   0       60.63       56.21      1.39 o 
   5  10   0      266.54      291.21      4.12 o 
   6  10   0       24.59       22.31      1.98 o 
   7  10   0       24.15       24.54      2.78 o 
   8  10   0       11.59       17.44      3.05 o 
   9  10   0       20.15       15.48      3.98 o 
  10  10   0        5.47       13.05      5.97 o 
   1  11   0     2609.64     2625.09      9.63 o 
   2  11   0      794.69      873.16      8.91 o 
   3  11   0      808.71      819.50      5.14 o 
   4  11   0       10.88       12.44      1.17 o 
   5  11   0      231.67      238.08      3.21 o 
   6  11   0       38.12       40.95      2.17 o 
   7  11   0       35.30       31.27      2.83 o 
   8  11   0       78.05       74.76      3.71 o 
   9  11   0        4.99        2.74      4.17 o 
  10  11   0       33.09       28.97      6.86 o 
   0  12   0       36.99        9.15      2.84 o 
   1  12   0        6.34        4.32      3.72 o 
   2  12   0      629.31      691.56      8.78 o 
   3  12   0       12.83       18.92      1.32 o 
   4  12   0      213.92      241.11      4.76 o 
   5  12   0        6.48        4.44      1.69 o 
   6  12   0      273.98      295.09      4.27 o 
   7  12   0        0.00        1.21      2.57 o 
   8  12   0       34.31       32.89      3.56 o 
   9  12   0        0.12        3.72      4.21 o 
  10  12   0        0.34        4.20      5.94 o 
   1  13   0      339.62      334.12      4.91 o 
   2  13   0      372.42      385.80      5.47 o 
   3  13   0       21.03       27.42      1.05 o 
   4  13   0       31.42       23.71      1.62 o 
   5  13   0      105.72      106.29      2.64 o 
   6  13   0       27.95       26.21      2.30 o 
   7  13   0       48.75       42.71      3.36 o 
   8  13   0       21.67       24.91      3.69 o 
   9  13   0        5.20        1.01      4.14 o 
  10  13   0        0.21       -0.68      7.88 o 
   0  14   0       49.73       52.47      4.11 o 
   1  14   0      508.05      569.86      6.46 o 
   2  14   0       14.58       14.22      1.89 o 
   3  14   0      271.57      310.37      3.65 o 
   4  14   0        5.34        6.55      1.49 o 
   5  14   0       32.40       30.81      1.97 o 
   6  14   0       14.33       13.55      2.15 o 
   7  14   0       24.16       23.94      3.21 o 
   8  14   0        9.53        9.84      3.37 o 
   9  14   0        3.33        3.79      4.46 o 
  10  14   0        0.87        3.22      6.26 o 
   1  15   0       29.98       37.90      2.68 o 
   2  15   0       20.50       13.62      1.96 o 
   3  15   0      174.77      178.91      2.88 o 
   4  15   0      254.89      277.73      3.30 o 
   5  15   0       97.27       96.99      2.59 o 
   6  15   0       52.17       50.48      2.40 o 
   7  15   0       21.48       16.55      2.92 o 
   8  15   0        4.54        1.68      3.07 o 
   9  15   0        9.33        6.46      4.08 o 
  10  15   0        2.76        7.16      6.29 o 
   0  16   0       36.74       27.99      1.72 o 
   1  16   0       49.26       48.32      2.81 o 
   2  16   0       47.53       37.31      2.35 o 
   3  16   0      181.63      202.57      3.13 o 
   4  16   0      158.18      141.07      3.47 o 
   5  16   0      187.40      198.17      3.25 o 
   6  16   0       70.98       62.41      2.61 o 
   7  16   0       63.13       76.46      3.62 o 
   8  16   0       49.45       45.25      3.72 o 
   9  16   0        0.20        5.35      4.05 o 
  10  16   0       18.70       12.85      9.23 o 
   1  17   0      583.41      612.85      7.43 o 
   2  17   0      356.58      326.93      4.72 o 
   3  17   0        0.41        3.66      1.74 o 
   4  17   0      562.62      515.20      5.58 o 
   5  17   0       31.97       38.58      2.45 o 
   6  17   0      161.38      154.94      3.95 o 
   7  17   0       60.60       71.06      5.30 o 
   8  17   0       10.57       13.02      3.28 o 
   9  17   0       20.36       32.13      5.72 o 
  10  17   0        0.18        7.37      8.59 o 
   0  18   0      777.89      851.85     12.75 o 
   1  18   0      102.21      111.44      6.47 o 
   2  18   0       80.79       85.38      2.66 o 
   3  18   0      275.59      277.00      4.85 o 
   4  18   0       75.28       80.42      2.78 o 
   5  18   0      250.04      240.74      3.97 o 
   6  18   0       22.39       31.08      3.16 o 
   7  18   0       64.62       72.98      4.08 o 
   8  18   0       17.22       19.55      3.75 o 
   9  18   0       29.06       32.15      5.30 o 
   1  19   0        0.08       23.21      2.92 o 
   2  19   0        0.88        4.25      1.75 o 
   3  19   0       58.55       61.09      2.52 o 
   4  19   0      169.86      153.06      3.38 o 
   5  19   0       99.98       98.84      3.10 o 
   6  19   0       14.99       22.29      3.52 o 
   7  19   0      176.24      169.64      5.08 o 
   8  19   0        2.84        9.92      3.69 o 
   9  19   0       83.33       85.89      5.03 o 
   0  20   0        1.54        4.20      2.38 o 
   1  20   0     1738.36     1627.91     20.70 o 
   2  20   0      117.31      113.85      2.91 o 
   3  20   0     1599.74     1575.27      8.66 o 
   4  20   0      398.85      371.60      5.60 o 
   5  20   0      390.28      374.99      4.90 o 
   6  20   0      215.01      198.11      5.67 o 
   7  20   0       80.79       85.10      4.35 o 
   8  20   0       69.04       61.60      4.41 o 
   9  20   0        0.11        3.01      4.09 o 
   1  21   0        2.42       44.23      2.87 o 
   2  21   0      596.26      590.38      6.30 o 
   3  21   0      411.44      392.21      5.27 o 
   4  21   0      507.69      515.99      5.62 o 
   5  21   0      303.41      310.85      4.65 o 
   6  21   0      166.86      164.18      5.38 o 
   7  21   0       52.45       53.39      4.05 o 
   8  21   0        2.19        6.43      3.76 o 
   9  21   0        1.09        4.54      6.17 o 
   0  22   0        4.82        9.83      3.29 o 
   1  22   0     1385.74     1354.80     10.38 o 
   2  22   0      149.42      155.04      3.44 o 
   3  22   0       35.24       27.49      2.47 o 
   4  22   0       48.76       52.18      2.86 o 
   5  22   0       44.46       38.84      2.78 o 
   6  22   0       35.65       44.56      3.63 o 
   7  22   0       75.74       76.75      4.33 o 
   8  22   0        4.07        5.46      3.84 o 
   9  22   0       21.42       10.30      6.56 o 
   1  23   0       91.87      104.87      4.04 o 
   2  23   0      105.04      115.69      3.26 o 
   3  23   0       16.36        9.24      2.81 o 
   4  23   0      385.01      360.12      5.82 o 
   5  23   0       33.65       28.67      3.14 o 
   6  23   0      170.67      167.20      4.87 o 
   7  23   0        1.11        8.45      3.62 o 
   8  23   0       36.02       32.51      5.12 o 
   9  23   0        0.14       -3.52      6.20 o 
   0  24   0     4749.93     4579.89     46.31 o 
   1  24   0      330.43      322.93      5.84 o 
   2  24   0     1594.64     1573.20     16.52 o 
   3  24   0       78.44       65.62      3.04 o 
   4  24   0      280.42      278.24      5.44 o 
   5  24   0       19.26       25.83      3.11 o 
   6  24   0       14.39       15.15      3.41 o 
   7  24   0       29.92       30.57      3.88 o 
   8  24   0        0.04        0.32      4.77 o 
   9  24   0       17.76       11.26      9.45 o 
   1  25   0       15.56       26.40      2.80 o 
   2  25   0      346.62      355.61      4.95 o 
   3  25   0       55.51       46.86      2.87 o 
   4  25   0      312.93      281.78      5.54 o 
   5  25   0       33.39       30.82      3.24 o 
   6  25   0      135.99      122.11      4.58 o 
   7  25   0        1.35        6.40      4.46 o 
   8  25   0        1.29        4.46      4.87 o 
   0  26   0       92.52      107.63      5.39 o 
   1  26   0      353.86      337.72      4.83 o 
   2  26   0       27.80       31.36      2.70 o 
   3  26   0        8.51        7.62      2.60 o 
   4  26   0        9.63       12.03      2.98 o 
   5  26   0       15.79       14.93      3.07 o 
   6  26   0        2.09        6.98      4.24 o 
   7  26   0        5.84       11.56      4.78 o 
   8  26   0        4.38        8.47      4.81 o 
   1  27   0       26.49       68.59      3.09 o 
   2  27   0       16.85       15.84      2.56 o 
   3  27   0      302.19      291.31      5.00 o 
   4  27   0       16.98       13.90      2.71 o 
   5  27   0      136.33      131.83      5.61 o 
   6  27   0        3.09        1.98      4.37 o 
   7  27   0       49.05       45.25      5.40 o 
   8  27   0        2.43        6.20      5.07 o 
   0  28   0      148.52      155.30      8.62 o 
   1  28   0     1801.05     1771.35     10.59 o 
   2  28   0        5.52        9.74      2.64 o 
   3  28   0      471.84      452.77      7.98 o 
   4  28   0       12.17       12.48      2.89 o 
   5  28   0       38.41       41.86      4.74 o 
   6  28   0       12.58       11.15      4.47 o 
   7  28   0        0.02        6.16      4.79 o 
   8  28   0        6.50       -0.17      5.13 o 
   1  29   0        5.33       39.63      3.01 o 
   2  29   0       19.97       20.04      2.81 o 
   3  29   0       11.33       15.13      2.75 o 
   4  29   0       15.78       13.07      2.94 o 
   5  29   0        5.01        3.02      3.49 o 
   6  29   0        0.34        1.38      4.51 o 
   7  29   0        8.26       15.11      5.28 o 
   8  29   0        1.34        6.01      9.61 o 
   0  30   0        2.00        2.83      3.66 o 
   1  30   0      116.52      121.77      3.76 o 
   2  30   0       60.23       63.14      3.29 o 
   3  30   0        0.32        2.06      2.76 o 
   4  30   0       63.90       63.94      3.56 o 
   5  30   0        4.76        7.27      3.49 o 
   6  30   0       34.07       32.90      4.17 o 
   7  30   0        5.01        6.89      4.89 o 
   1  31   0        1.58        4.14      2.36 o 
   2  31   0        2.40        7.00      2.69 o 
   3  31   0        1.32        2.45      2.84 o 
   4  31   0        1.31        4.41      2.95 o 
   5  31   0        1.54        3.92      3.63 o 
   6  31   0        5.13        7.03      3.99 o 
   7  31   0        7.41        7.15      5.22 o 
   0  32   0       73.10       66.40      5.24 o 
   1  32   0       39.50       36.67      2.90 o 
   2  32   0      107.18      107.42      3.62 o 
   3  32   0       33.40       33.67      3.34 o 
   4  32   0        8.38       10.89      3.11 o 
   5  32   0        0.94        1.33      3.63 o 
   6  32   0        0.56        2.19      4.01 o 
   7  32   0        1.90        5.16      5.28 o 
   1  33   0        7.78       11.15      2.68 o 
   2  33   0      210.44      208.61      4.41 o 
   3  33   0       87.34       80.84      4.01 o 
   4  33   0      145.54      142.98      4.67 o 
   5  33   0       18.33       21.22      4.08 o 
   6  33   0       23.83       30.56      4.53 o 
   7  33   0        0.25        0.91      8.82 o 
   0  34   0      161.58      154.56      6.99 o 
   1  34   0        2.53        8.75      2.83 o 
   2  34   0       13.99       19.01      2.91 o 
   3  34   0        3.63        4.32      3.20 o 
   4  34   0        0.88        2.35      3.35 o 
   5  34   0        0.59       -0.46      4.05 o 
   6  34   0        1.18        1.82      4.28 o 
   1  35   0        6.07        4.45      3.01 o 
   2  35   0        0.05        2.59      2.73 o 
   3  35   0        0.77        1.05      3.30 o 
   4  35   0        0.91        2.83      3.42 o 
   5  35   0        0.34        3.92      4.07 o 
   6  35   0        5.62       -0.40      4.77 o 
   0  36   0       21.91       24.19      4.36 o 
   1  36   0        0.05        1.42      3.09 o 
   2  36   0       20.83       21.22      3.12 o 
   3  36   0        2.69        4.69      3.38 o 
   4  36   0        6.65        8.40      3.54 o 
   5  36   0        0.29       -1.64      4.19 o 
   6  36   0        2.00        4.02      9.31 o 
   1  37   0        0.03        6.45      3.24 o 
   2  37   0        5.75       18.32      3.61 o 
   3  37   0        6.09        7.66      3.74 o 
   4  37   0        1.46        3.41      3.60 o 
   5  37   0       37.05       34.58      4.69 o 
   0  38   0      376.48      373.63      8.71 o 
   1  38   0       63.85       63.26      4.08 o 
   2  38   0      333.89      337.83      8.64 o 
   3  38   0       56.60       55.45      4.21 o 
   4  38   0       82.10       82.67      4.65 o 
   5  38   0       21.44       16.78      4.99 o 
   1  39   0        3.15        8.15      3.48 o 
   2  39   0       10.21       17.95      3.82 o 
   3  39   0        1.50        2.32      3.72 o 
   4  39   0        2.41        7.96      3.90 o 
   5  39   0        2.49        1.44      7.77 o 
   0  40   0        1.34       11.35      5.37 o 
   1  40   0        6.93        9.57      3.51 o 
   2  40   0        2.38        7.62      4.23 o 
   3  40   0        0.05       -1.23      3.81 o 
   4  40   0       44.06       44.38      6.63 o 
   1  41   0        0.05        1.07      3.58 o 
   2  41   0        0.62        1.98      4.20 o 
   3  41   0       29.58       37.70      5.17 o 
   0  42   0       12.67       11.68      5.02 o 
   1  42   0        9.02       14.96      4.21 o 
   2  42   0       23.08       21.26      5.26 o 
   3  42   0        5.45       15.97      8.30 o 
   1  43   0        3.67        5.24      9.04 o 
   0  44   0       16.67        7.75      8.73 o 
  -9   0   1       12.80       10.28      5.07 o 
  -7   0   1       86.63       93.20      3.96 o 
  -5   0   1        1.30        0.57      3.77 o 
  -3   0   1      109.57      104.03      6.83 o 
   3   0   1      366.07      377.40      4.22 o 
   5   0   1       53.25       64.21      2.91 o 
   7   0   1       35.03       30.48      4.48 o 
   9   0   1        4.62        6.44      5.79 o 
 -10   1   1        0.28        0.24      4.63 o 
  -9   1   1        8.81        7.80      3.67 o 
  -8   1   1       21.60       18.62      2.77 o 
  -7   1   1      104.18       94.39      2.83 o 
  -6   1   1      550.33      563.14      5.64 o 
  -5   1   1      242.94      256.00      3.47 o 
  -4   1   1     5151.59     5446.27     12.16 o 
  -3   1   1     2031.66     2268.40     11.20 o 
  -2   1   1    28952.07    29956.13    110.75 o 
   1   1   1     1149.36     1185.09      5.90 o 
   2   1   1      286.17      299.40      2.65 o 
   3   1   1       95.83      101.11      2.24 o 
   4   1   1      100.41      102.65      2.19 o 
   5   1   1       12.58       15.07      1.46 o 
   6   1   1       90.82       83.02      2.29 o 
   7   1   1        0.33        2.90      2.79 o 
   8   1   1       48.23       53.15      4.18 o 
   9   1   1        0.05        3.05      3.72 o 
  10   1   1       11.38        8.13      4.34 o 
 -10   2   1       33.60       22.83      4.76 o 
  -9   2   1        0.29       13.75      3.71 o 
  -8   2   1      247.93      218.26      4.40 o 
  -7   2   1       70.30       63.85      2.45 o 
  -6   2   1      383.59      392.68      5.09 o 
  -5   2   1      625.05      583.85      4.80 o 
  -4   2   1      348.87      350.06      7.50 o 
  -3   2   1     2980.55     2986.73      9.47 o 
  -2   2   1     1144.83     1269.93      7.06 o 
   1   2   1     3705.99     4040.14     36.82 o 
   2   2   1     1570.60     1785.08      8.17 o 
   3   2   1      430.69      520.79      5.23 o 
   4   2   1      664.54      687.94      6.32 o 
   5   2   1      221.70      235.84      2.78 o 
   6   2   1        0.76        3.19      1.64 o 
   7   2   1       40.31       36.43      3.21 o 
   8   2   1        1.60        6.23      3.37 o 
   9   2   1        2.25        7.87      3.78 o 
  10   2   1        0.24       -0.16      4.25 o 
 -10   3   1        3.25        7.68      4.44 o 
  -9   3   1      195.58      188.51      5.38 o 
  -8   3   1       53.60       59.27      3.20 o 
  -7   3   1      395.05      396.83      4.32 o 
  -6   3   1      669.88      699.61      8.95 o 
  -5   3   1     1068.71     1141.71      8.99 o 
  -4   3   1     3242.52     3555.12     16.12 o 
  -3   3   1       12.89        7.66      1.49 o 
  -2   3   1    11194.13    11592.84     49.99 o 
   1   3   1     2512.79     2579.85     11.01 o 
   2   3   1      560.06      584.70      6.40 o 
   3   3   1       30.64       37.72      1.15 o 
   4   3   1       60.60       77.07      3.02 o 
   5   3   1       25.81       28.70      1.32 o 
   6   3   1        0.09        3.76      1.59 o 
   7   3   1       93.87       93.30      3.18 o 
   8   3   1       11.52       12.82      3.60 o 
   9   3   1        5.59        6.15      3.81 o 
  10   3   1       13.39       13.03      4.45 o 
 -10   4   1       25.30       26.60      5.13 o 
  -9   4   1       13.50       17.40      3.61 o 
  -8   4   1       59.26       52.01      3.07 o 
  -7   4   1      213.40      218.75      5.35 o 
  -6   4   1      111.74      104.54      2.51 o 
  -5   4   1      734.27      784.18      5.19 o 
  -4   4   1       69.76       80.77      2.53 o 
  -3   4   1     2907.32     3146.07     17.38 o 
  -2   4   1     2735.89     2791.74     14.61 o 
   1   4   1     1291.39     1382.39     12.36 o 
   2   4   1     4130.23     4499.58     15.07 o 
   3   4   1      260.36      283.49      2.26 o 
   4   4   1     1964.23     2090.16      9.41 o 
   5   4   1       18.07       17.77      1.05 o 
   6   4   1      331.60      333.20      4.49 o 
   7   4   1        7.02       10.08      2.44 o 
   8   4   1       84.31       90.36      4.64 o 
   9   4   1        8.77        7.13      3.93 o 
  10   4   1        1.35       10.02      4.62 o 
 -10   5   1       38.52       40.01      5.15 o 
  -9   5   1        4.38        6.91      3.59 o 
  -8   5   1       57.41       56.05      3.14 o 
  -7   5   1        2.07        6.21      1.90 o 
  -6   5   1       15.76       13.73      1.67 o 
  -5   5   1        7.72       12.40      1.44 o 
  -4   5   1      198.65      219.81      2.82 o 
  -3   5   1       62.56       72.46      1.72 o 
  -2   5   1     5923.15     6483.54     95.16 o 
  -1   5   1     1547.25     1722.18     10.13 o 
   1   5   1      851.79      884.73      4.64 o 
   2   5   1       69.67       53.16      2.01 o 
   3   5   1      122.56      143.54      3.11 o 
   4   5   1      233.78      249.77      3.58 o 
   5   5   1       68.33       67.52      1.50 o 
   6   5   1      154.07      142.60      3.38 o 
   7   5   1        0.67        6.88      2.55 o 
   8   5   1      104.19      100.95      4.60 o 
   9   5   1        2.02        3.43      3.97 o 
  10   5   1       28.37       29.14      4.76 o 
 -10   6   1       25.24       36.52      5.23 o 
  -9   6   1        0.20        2.56      3.60 o 
  -8   6   1       83.65       78.42      3.40 o 
  -7   6   1       20.43       24.63      1.86 o 
  -6   6   1       30.86       40.88      1.99 o 
  -5   6   1        0.55        1.23      1.35 o 
  -4   6   1       88.98       64.13      2.67 o 
  -3   6   1      349.09      366.62      3.93 o 
  -2   6   1      282.16      298.47      2.32 o 
  -1   6   1    18332.79    18600.45    163.07 o 
   0   6   1      171.92      181.27      2.73 o 
   1   6   1     6888.32     6814.12     24.80 o 
   2   6   1        5.28        6.00      0.79 o 
   3   6   1     2902.39     2991.52      8.79 o 
   4   6   1       34.09       36.44      1.65 o 
   5   6   1      318.12      322.10      4.12 o 
   6   6   1      153.40      160.50      3.46 o 
   7   6   1      118.52      108.55      3.54 o 
   8   6   1       34.92       41.07      3.97 o 
   9   6   1       43.74       47.21      4.61 o 
  10   6   1        7.70       20.47      5.41 o 
 -10   7   1        0.06        1.92      6.01 o 
  -9   7   1        8.50        5.89      4.16 o 
  -8   7   1       47.33       49.57      3.17 o 
  -7   7   1       21.97       18.00      1.77 o 
  -6   7   1      209.65      210.37      3.69 o 
  -5   7   1       71.49       60.34      1.68 o 
  -4   7   1      663.47      720.77      6.40 o 
  -3   7   1      554.49      586.58      3.85 o 
  -2   7   1      226.65      246.13      2.19 o 
  -1   7   1      124.09      112.98      1.43 o 
   0   7   1      132.13      113.73      1.33 o 
   1   7   1      531.86      608.76      3.71 o 
   2   7   1      303.52      367.45      2.90 o 
   3   7   1       16.89       10.73      1.20 o 
   4   7   1       22.49       18.66      1.28 o 
   5   7   1        4.95        4.77      1.31 o 
   6   7   1       19.39       15.77      2.34 o 
   7   7   1        4.66        8.15      2.55 o 
   8   7   1       25.82       28.60      3.98 o 
   9   7   1        8.03       12.17      4.21 o 
  10   7   1       18.77       25.36      5.36 o 
 -10   8   1        0.35       -0.35      5.57 o 
  -9   8   1        0.00       -0.06      3.90 o 
  -8   8   1        3.45        5.04      2.69 o 
  -7   8   1        6.55        6.11      2.01 o 
  -6   8   1       24.36       21.45      1.60 o 
  -5   8   1        1.45        3.21      1.28 o 
  -4   8   1      723.10      751.76      4.30 o 
  -3   8   1      167.37      191.85      2.97 o 
  -2   8   1      272.19      330.36      1.87 o 
  -1   8   1      269.94      279.63      2.30 o 
   0   8   1     1171.64     1292.17      6.27 o 
   1   8   1       72.93       56.25      1.72 o 
   2   8   1     1045.53     1132.70      5.88 o 
   3   8   1       55.27       46.52      1.57 o 
   4   8   1       38.35       30.94      1.78 o 
   5   8   1       32.32       35.51      1.86 o 
   6   8   1       34.03       32.11      2.56 o 
   7   8   1       50.23       49.43      3.08 o 
   8   8   1        0.21        1.06      3.46 o 
   9   8   1        7.91        9.42      4.04 o 
  10   8   1        2.96       10.64      5.36 o 
 -10   9   1        7.04       12.47      6.18 o 
  -9   9   1        7.88        8.89      3.30 o 
  -8   9   1        0.76       -1.04      2.60 o 
  -7   9   1       21.48       22.83      2.15 o 
  -6   9   1        1.07       -0.11      1.43 o 
  -5   9   1       21.33       26.09      1.50 o 
  -4   9   1        8.11        6.54      1.34 o 
  -3   9   1     1205.43     1343.44     15.49 o 
  -2   9   1      642.63      690.87      2.62 o 
  -1   9   1     3063.82     3375.23     14.87 o 
   0   9   1       41.21       28.19      0.88 o 
   1   9   1     7872.55     8453.59     71.04 o 
   2   9   1      116.31      121.19      1.62 o 
   3   9   1     4347.30     4305.54     20.41 o 
   4   9   1       53.25       69.21      1.75 o 
   5   9   1      429.99      393.95      3.45 o 
   6   9   1        0.00        2.41      2.14 o 
   7   9   1      108.24      102.22      3.95 o 
   8   9   1       13.03       15.37      3.83 o 
   9   9   1        0.16        1.44      3.95 o 
  10   9   1        6.95        9.04      5.07 o 
 -10  10   1       30.72       24.47      5.88 o 
  -9  10   1        2.89        2.18      3.26 o 
  -8  10   1        9.78       10.86      3.22 o 
  -7  10   1       79.17       81.35      2.91 o 
  -6  10   1        3.14        5.60      1.54 o 
  -5  10   1      464.81      446.94      4.31 o 
  -4  10   1      295.88      340.86      3.86 o 
  -3  10   1     1637.83     1619.70     11.25 o 
  -2  10   1      147.55      152.00      2.29 o 
  -1  10   1      258.03      299.97      2.37 o 
   0  10   1      232.71      212.71      2.44 o 
   1  10   1      106.15      107.82      3.64 o 
   2  10   1     1578.93     1890.11     11.27 o 
   3  10   1      525.85      565.83      5.01 o 
   4  10   1      845.54      997.71      6.13 o 
   5  10   1      206.96      202.27      4.15 o 
   6  10   1      286.55      309.07      5.59 o 
   7  10   1       65.06       58.11      3.16 o 
   8  10   1       31.16       30.27      3.90 o 
   9  10   1        8.39        3.97      3.92 o 
  10  10   1        4.26        6.65      6.26 o 
 -10  11   1       36.29       37.27      6.62 o 
  -9  11   1        2.93        1.65      3.33 o 
  -8  11   1       73.71       70.81      3.74 o 
  -7  11   1       22.27       21.99      2.38 o 
  -6  11   1       26.70       25.94      2.22 o 
  -5  11   1      111.61       90.70      2.50 o 
  -4  11   1       96.91      116.85      2.38 o 
  -3  11   1       93.86       71.15      1.49 o 
  -2  11   1      328.96      384.42      2.55 o 
  -1  11   1       26.16       25.08      1.14 o 
   0  11   1     5488.99     5781.27     15.59 o 
   1  11   1       43.76       27.67      0.90 o 
   2  11   1      714.36      796.79      7.74 o 
   3  11   1      160.96      123.51      2.19 o 
   4  11   1      360.29      365.55      4.31 o 
   5  11   1       83.87       75.01      2.12 o 
   6  11   1        1.48        7.12      2.35 o 
   7  11   1        0.55        2.97      2.74 o 
   8  11   1       26.86       25.43      3.88 o 
   9  11   1        0.08        0.57      4.15 o 
  10  11   1        3.69        3.93      6.50 o 
 -10  12   1        8.01       11.17      5.88 o 
  -9  12   1        8.07        7.47      3.58 o 
  -8  12   1       11.94       14.97      3.29 o 
  -7  12   1        0.06        0.23      2.29 o 
  -6  12   1       14.12       12.49      2.16 o 
  -5  12   1      223.26      217.30      3.34 o 
  -4  12   1      175.08      183.57      2.84 o 
  -3  12   1     1621.86     1756.21      5.62 o 
  -2  12   1     1104.88     1109.32     10.14 o 
  -1  12   1      146.31      215.58      2.26 o 
   0  12   1      142.73      162.72      4.29 o 
   1  12   1     2253.63     2480.54     19.63 o 
   2  12   1      177.08      173.19      2.99 o 
   3  12   1      611.47      677.12      4.47 o 
   4  12   1       87.42       78.17      2.00 o 
   5  12   1       54.43       52.94      2.02 o 
   6  12   1       43.97       45.45      2.85 o 
   7  12   1        4.30        3.04      2.68 o 
   8  12   1        2.38        5.89      3.01 o 
   9  12   1        2.33        0.12      4.57 o 
  10  12   1        8.03        4.17      6.31 o 
 -10  13   1        3.72        0.29      5.87 o 
  -9  13   1        0.10        3.18      3.47 o 
  -8  13   1       36.83       38.03      3.58 o 
  -7  13   1        2.01        0.82      2.62 o 
  -6  13   1       36.98       31.13      2.32 o 
  -5  13   1      118.26      114.03      2.75 o 
  -4  13   1        6.08        6.35      1.62 o 
  -3  13   1      280.69      296.67      2.87 o 
  -2  13   1       58.16       46.31      1.54 o 
  -1  13   1     1164.24     1256.14     19.21 o 
   0  13   1       58.98       45.89      1.59 o 
   1  13   1       67.98       63.05      2.31 o 
   2  13   1      592.28      549.38      8.21 o 
   3  13   1       15.25       18.38      1.01 o 
   4  13   1       42.30       36.63      2.04 o 
   5  13   1        4.03        2.37      1.62 o 
   6  13   1       72.27       67.77      3.15 o 
   7  13   1        3.80        6.50      2.75 o 
   8  13   1       37.30       38.33      3.72 o 
   9  13   1        0.60       -1.00      5.47 o 
 -10  14   1        0.67        0.98      5.06 o 
  -9  14   1       13.43       12.93      3.38 o 
  -8  14   1        1.87        1.40      3.25 o 
  -7  14   1        0.26       -0.10      2.73 o 
  -6  14   1        8.47        6.03      1.97 o 
  -5  14   1       53.28       47.08      2.31 o 
  -4  14   1      417.65      419.64      4.23 o 
  -3  14   1      257.89      253.94      3.09 o 
  -2  14   1        8.01        8.95      1.62 o 
  -1  14   1       44.12       49.90      1.58 o 
   0  14   1       16.64       26.25      1.29 o 
   1  14   1       37.54       33.35      2.76 o 
   2  14   1     1753.94     1835.24     10.23 o 
   3  14   1        0.00        0.22      1.02 o 
   4  14   1      540.69      546.60      4.63 o 
   5  14   1        1.73       -0.48      2.59 o 
   6  14   1      137.04      124.68      3.99 o 
   7  14   1       14.31        9.91      3.14 o 
   8  14   1        0.75        1.74      3.86 o 
   9  14   1       15.45       10.29      5.61 o 
 -10  15   1        0.18        5.16      5.17 o 
  -9  15   1        9.84       11.97      3.97 o 
  -8  15   1        9.28        5.47      3.03 o 
  -7  15   1       33.63       30.95      2.91 o 
  -6  15   1       93.11       78.26      2.65 o 
  -5  15   1       17.27       13.99      2.08 o 
  -4  15   1      148.71      150.92      2.34 o 
  -3  15   1      295.03      322.13      4.87 o 
  -2  15   1      286.90      249.86      3.41 o 
  -1  15   1      505.98      570.63      5.53 o 
   0  15   1        0.07        0.80      1.01 o 
   1  15   1      824.31      865.39      6.79 o 
   2  15   1       27.91       22.49      2.68 o 
   3  15   1      334.19      352.58      2.89 o 
   4  15   1       23.40       25.51      2.35 o 
   5  15   1        3.26        3.96      2.38 o 
   6  15   1        0.55        2.70      3.18 o 
   7  15   1       17.57       12.92      3.66 o 
   8  15   1       10.14        7.75      3.88 o 
   9  15   1        0.17       -2.51      4.77 o 
 -10  16   1        0.92        8.43      7.57 o 
  -9  16   1        1.56        7.05      3.86 o 
  -8  16   1        6.99       18.00      3.26 o 
  -7  16   1        0.27        5.70      2.73 o 
  -6  16   1       22.18       24.87      2.24 o 
  -5  16   1       57.75       53.69      2.51 o 
  -4  16   1      120.50      121.97      2.89 o 
  -3  16   1      290.94      301.29      4.02 o 
  -2  16   1        6.67        8.17      1.74 o 
  -1  16   1      286.81      258.79      4.74 o 
   0  16   1        1.03        4.16      1.00 o 
   1  16   1       25.80       41.21      3.94 o 
   2  16   1        1.46       -0.45      1.90 o 
   3  16   1       29.93       38.88      2.10 o 
   4  16   1       18.66       21.85      1.42 o 
   5  16   1        1.64        1.87      2.43 o 
   6  16   1        9.31       10.57      2.89 o 
   7  16   1        2.48        2.24      3.25 o 
   8  16   1        3.25        4.57      3.58 o 
   9  16   1        0.05        7.80      4.75 o 
 -10  17   1       78.60       69.80      7.26 o 
  -9  17   1       55.83       62.94      4.67 o 
  -8  17   1      192.50      206.30      5.88 o 
  -7  17   1      229.90      218.58      4.63 o 
  -6  17   1      378.63      399.95      5.89 o 
  -5  17   1      368.79      354.51      4.50 o 
  -4  17   1      312.85      305.68      3.90 o 
  -3  17   1      174.38      159.15      3.07 o 
  -2  17   1      318.58      317.22      5.77 o 
  -1  17   1       61.62       65.77      2.26 o 
   0  17   1       41.17       35.03      1.39 o 
   1  17   1      206.96      229.49      4.06 o 
   2  17   1      129.08      145.58      3.62 o 
   3  17   1       62.35       67.26      2.51 o 
   4  17   1        0.26        1.67      1.88 o 
   5  17   1       21.80       22.52      2.69 o 
   6  17   1        7.72        5.30      2.84 o 
   7  17   1       25.34       28.25      3.57 o 
   8  17   1        0.07        3.45      3.67 o 
   9  17   1       10.77        7.03      4.67 o 
 -10  18   1       19.80       23.20      6.55 o 
  -9  18   1       91.35       84.40      5.11 o 
  -8  18   1      190.61      185.99      4.86 o 
  -7  18   1       55.29       55.63      3.29 o 
  -6  18   1      612.52      607.45      6.54 o 
  -5  18   1        0.07        2.89      2.14 o 
  -4  18   1      363.51      346.12      4.81 o 
  -3  18   1      212.26      189.44      4.50 o 
  -2  18   1      440.73      440.50      4.82 o 
  -1  18   1       10.28       24.54      2.82 o 
   0  18   1       24.26       24.94      1.87 o 
   1  18   1      474.91      462.39      5.65 o 
   2  18   1      293.21      292.78      5.30 o 
   3  18   1       99.40       93.84      3.23 o 
   4  18   1       21.68       19.55      2.16 o 
   5  18   1       25.97       19.82      2.76 o 
   6  18   1       10.72       12.38      3.03 o 
   7  18   1        0.51        5.46      3.30 o 
   8  18   1       29.25       31.23      3.97 o 
   9  18   1        1.84        2.93      4.73 o 
 -10  19   1        9.92       14.48      6.40 o 
  -9  19   1        5.39       16.08      4.90 o 
  -8  19   1        7.09       12.67      3.22 o 
  -7  19   1       36.04       35.34      3.20 o 
  -6  19   1        5.65       12.94      2.37 o 
  -5  19   1      187.66      165.79      4.07 o 
  -4  19   1      151.65      126.30      4.10 o 
  -3  19   1      280.35      274.84      3.86 o 
  -2  19   1      735.63      741.80      5.62 o 
  -1  19   1      876.44      924.51      5.55 o 
   0  19   1       55.05       68.23      1.88 o 
   1  19   1      237.07      261.47      3.97 o 
   2  19   1       28.61       41.61      2.35 o 
   3  19   1        0.05        0.41      1.38 o 
   4  19   1       26.71       31.03      2.36 o 
   5  19   1        0.29       -1.67      2.61 o 
   6  19   1       28.03       23.39      3.21 o 
   7  19   1       37.41       38.24      3.73 o 
   8  19   1        6.11        6.22      3.71 o 
   9  19   1        1.81        3.13      5.95 o 
  -9  20   1        0.79       12.56      5.00 o 
  -8  20   1        0.72        5.22      3.65 o 
  -7  20   1       13.48       23.06      3.62 o 
  -6  20   1       14.11       18.96      2.68 o 
  -5  20   1       83.67       88.84      3.65 o 
  -4  20   1        1.22        5.49      2.49 o 
  -3  20   1      222.66      230.57      3.73 o 
  -2  20   1      319.88      332.75      4.71 o 
  -1  20   1      708.02      742.78      5.35 o 
   0  20   1      282.23      282.37      3.22 o 
   1  20   1      149.26      162.09      2.93 o 
   2  20   1       12.54        7.95      2.12 o 
   3  20   1        0.11        1.32      1.58 o 
   4  20   1       22.26       20.68      2.21 o 
   5  20   1        5.05        3.02      2.69 o 
   6  20   1        1.78        1.17      2.99 o 
   7  20   1        8.08        8.64      3.38 o 
   8  20   1        1.13        2.79      4.63 o 
   9  20   1        4.07        8.43      6.20 o 
  -9  21   1      133.80      134.51      6.64 o 
  -8  21   1       23.01       31.37      4.02 o 
  -7  21   1      402.08      406.55      7.31 o 
  -6  21   1      221.16      221.87      4.37 o 
  -5  21   1      740.81      793.73      8.27 o 
  -4  21   1      797.21      808.09      6.70 o 
  -3  21   1      303.35      324.14      4.42 o 
  -2  21   1      834.27      838.56      6.36 o 
  -1  21   1      329.90      350.73      4.40 o 
   0  21   1      232.04      264.44      5.02 o 
   1  21   1      322.86      351.54      5.44 o 
   2  21   1      120.32      123.82      5.09 o 
   3  21   1       10.27       12.18      2.38 o 
   4  21   1       11.39       12.84      2.25 o 
   5  21   1        0.23        3.98      2.73 o 
   6  21   1        3.41        3.85      3.08 o 
   7  21   1        1.49        2.38      3.40 o 
   8  21   1        0.37        2.15      4.73 o 
   9  21   1        0.01        5.36      8.84 o 
  -9  22   1       12.57       20.61      5.27 o 
  -8  22   1      171.75      166.41      5.49 o 
  -7  22   1       14.92       24.63      3.81 o 
  -6  22   1      149.89      140.55      3.95 o 
  -5  22   1        0.92        7.48      3.01 o 
  -4  22   1       73.50       70.19      3.01 o 
  -3  22   1       99.12      106.19      4.12 o 
  -2  22   1     1685.38     1627.15      8.88 o 
  -1  22   1       96.57      119.44      3.22 o 
   0  22   1     2746.94     2518.25     14.85 o 
   1  22   1      908.93      848.38      6.59 o 
   2  22   1     1496.16     1421.20      9.37 o 
   3  22   1      364.71      368.17      7.82 o 
   4  22   1      196.61      190.86      3.83 o 
   5  22   1      118.80      117.35      4.25 o 
   6  22   1        4.94        7.00      3.17 o 
   7  22   1        3.82        4.31      4.43 o 
   8  22   1        4.95        5.42      4.86 o 
   9  22   1        2.24        5.33      9.04 o 
  -9  23   1        0.10        3.85      4.89 o 
  -8  23   1       18.70       22.92      4.07 o 
  -7  23   1       31.19       28.17      3.77 o 
  -6  23   1      164.12      161.62      5.41 o 
  -5  23   1      461.20      416.41      6.15 o 
  -4  23   1      323.51      321.65      4.81 o 
  -3  23   1     1778.12     1724.41      9.65 o 
  -2  23   1      204.35      246.68      5.42 o 
  -1  23   1     2383.34     2280.56     13.05 o 
   0  23   1     1060.40     1084.39      8.11 o 
   1  23   1      565.35      540.13      5.33 o 
   2  23   1     1160.49     1112.17     10.65 o 
   3  23   1       33.90       37.10      2.49 o 
   4  23   1      648.59      607.80     11.21 o 
   5  23   1        0.09        4.75      2.76 o 
   6  23   1       87.48       75.31      5.08 o 
   7  23   1       13.34       14.14      4.69 o 
   8  23   1        5.72        6.95      4.90 o 
  -9  24   1        5.09        2.90      6.51 o 
  -8  24   1        1.34        4.17      3.85 o 
  -7  24   1       35.50       32.17      3.93 o 
  -6  24   1       75.99       77.58      3.53 o 
  -5  24   1        8.85       12.40      3.16 o 
  -4  24   1      328.16      324.53      4.92 o 
  -3  24   1       36.63       48.03      2.92 o 
  -2  24   1     1426.45     1411.42      8.02 o 
  -1  24   1      280.05      314.95      4.97 o 
   0  24   1     1239.56     1243.37      8.92 o 
   1  24   1      106.52      102.19      3.21 o 
   2  24   1      196.11      198.09      4.72 o 
   3  24   1      105.34      100.73      2.38 o 
   4  24   1        5.50       10.42      2.36 o 
   5  24   1        0.16        0.80      3.70 o 
   6  24   1       35.35       27.07      4.53 o 
   7  24   1        0.01       -2.02      4.49 o 
   8  24   1       13.70        9.83      5.07 o 
  -9  25   1        7.14        5.15      6.35 o 
  -8  25   1        0.70        2.81      6.00 o 
  -7  25   1       50.60       45.37      4.03 o 
  -6  25   1        0.54        1.60      2.77 o 
  -5  25   1       76.49       76.40      3.91 o 
  -4  25   1       28.00       27.39      2.78 o 
  -3  25   1      232.89      247.57      4.46 o 
  -2  25   1      145.40      169.68      3.52 o 
  -1  25   1        3.40       25.82      2.87 o 
   0  25   1        0.51       18.33      2.63 o 
   1  25   1       69.16       70.35      2.83 o 
   2  25   1        4.49        4.63      2.15 o 
   3  25   1        0.11        2.04      1.60 o 
   4  25   1        0.03        2.47      2.38 o 
   5  25   1        6.75        5.43      3.95 o 
   6  25   1        0.27        5.53      4.41 o 
   7  25   1       40.16       41.80      5.11 o 
   8  25   1        0.93        2.31      4.96 o 
  -9  26   1        1.06        7.98      9.22 o 
  -8  26   1       46.42       49.35      7.15 o 
  -7  26   1       65.03       58.81      4.36 o 
  -6  26   1       76.82       74.95      3.59 o 
  -5  26   1      323.84      288.60      5.78 o 
  -4  26   1       64.12       68.87      3.37 o 
  -3  26   1      566.61      534.29      6.61 o 
  -2  26   1       10.00       19.10      2.64 o 
  -1  26   1      693.20      653.34      8.83 o 
   0  26   1       25.85       22.74      2.58 o 
   1  26   1      228.64      199.44      3.86 o 
   2  26   1       39.95       29.76      2.47 o 
   3  26   1       47.92       36.38      2.46 o 
   4  26   1       16.79       15.28      2.71 o 
   5  26   1        0.20       -0.92      3.11 o 
   6  26   1       24.97       22.00      4.69 o 
   7  26   1        4.12        9.81      4.96 o 
   8  26   1       12.22       14.76      5.24 o 
  -8  27   1       17.21       14.15      6.45 o 
  -7  27   1        0.03        4.40      4.79 o 
  -6  27   1       82.18       71.98      3.63 o 
  -5  27   1       87.60       96.75      4.31 o 
  -4  27   1      212.05      190.60      4.49 o 
  -3  27   1      636.20      668.36      6.44 o 
  -2  27   1      461.41      419.57      5.54 o 
  -1  27   1      433.97      435.06      6.60 o 
   0  27   1       48.39       45.09      3.04 o 
   1  27   1       21.01       26.37      2.72 o 
   2  27   1       28.57       27.80      2.45 o 
   3  27   1       26.10       23.11      2.82 o 
   4  27   1        2.01        4.95      2.65 o 
   5  27   1       32.35       29.78      3.63 o 
   6  27   1        4.26        5.43      4.38 o 
   7  27   1       25.85       29.95      5.20 o 
   8  27   1        7.25       15.96      6.52 o 
  -8  28   1       12.62        6.27      6.29 o 
  -7  28   1        0.56       -0.82      4.64 o 
  -6  28   1       12.60       16.81      4.69 o 
  -5  28   1        9.56       13.45      3.54 o 
  -4  28   1       31.35       30.23      3.53 o 
  -3  28   1       31.33       40.64      3.03 o 
  -2  28   1       87.19       89.86      4.34 o 
  -1  28   1       39.79       51.69      4.47 o 
   0  28   1      105.37      103.47      3.75 o 
   1  28   1       99.95      104.86      3.37 o 
   2  28   1       89.06       83.38      3.14 o 
   3  28   1       81.51       75.22      3.48 o 
   4  28   1       59.09       55.88      3.37 o 
   5  28   1      114.85      114.13      4.71 o 
   6  28   1       27.10       26.76      5.04 o 
   7  28   1        9.42        8.52      5.11 o 
   8  28   1        7.19        6.73      8.96 o 
  -8  29   1        3.08       -0.86      6.49 o 
  -7  29   1        2.39       -4.91      5.83 o 
  -6  29   1       10.47        9.34      4.49 o 
  -5  29   1        3.26        5.36      4.21 o 
  -4  29   1       17.84       15.11      2.95 o 
  -3  29   1       20.68       21.89      2.88 o 
  -2  29   1        0.12        4.71      2.61 o 
  -1  29   1      185.44      185.07      4.63 o 
   0  29   1      187.65      191.73      4.18 o 
   1  29   1      270.77      257.67      4.65 o 
   2  29   1       70.69       65.33      2.90 o 
   3  29   1       49.43       43.13      3.23 o 
   4  29   1       33.40       29.74      3.14 o 
   5  29   1        1.09        5.52      3.54 o 
   6  29   1       13.99       16.01      4.88 o 
   7  29   1       46.09       53.74      6.06 o 
  -8  30   1        1.28        6.37      9.34 o 
  -7  30   1        0.06       -1.36      4.79 o 
  -6  30   1        0.85       -1.51      4.55 o 
  -5  30   1        1.66       -0.12      4.16 o 
  -4  30   1        0.02       -2.60      2.86 o 
  -3  30   1       17.71       17.37      2.82 o 
  -2  30   1        1.07        1.79      2.68 o 
  -1  30   1       89.21       93.77      4.43 o 
   0  30   1       52.41       51.96      3.10 o 
   1  30   1       29.00       37.49      2.92 o 
   2  30   1       15.60       19.79      2.44 o 
   3  30   1       64.17       60.70      3.42 o 
   4  30   1        0.02        1.13      2.93 o 
   5  30   1       70.92       60.31      4.35 o 
   6  30   1       10.06        9.19      4.96 o 
   7  30   1       82.57       84.10      6.51 o 
  -7  31   1        0.87       -0.55      4.82 o 
  -6  31   1        4.72       11.06      4.73 o 
  -5  31   1        2.59        5.03      3.53 o 
  -4  31   1        0.98        2.33      3.08 o 
  -3  31   1       55.71       58.62      3.46 o 
  -2  31   1       14.53       20.80      2.92 o 
  -1  31   1        0.21       10.31      3.20 o 
   0  31   1       15.40       18.36      2.89 o 
   1  31   1       51.06       51.88      3.13 o 
   2  31   1       10.02       12.62      2.54 o 
   3  31   1        1.24        3.85      2.89 o 
   4  31   1        4.38        5.25      3.04 o 
   5  31   1        0.14        4.01      3.77 o 
   6  31   1        5.63        7.70      5.05 o 
   7  31   1        2.68       11.13      5.45 o 
  -7  32   1        2.42        7.12      4.96 o 
  -6  32   1       78.01       72.72      5.68 o 
  -5  32   1       13.79       17.99      3.79 o 
  -4  32   1      127.35      124.95      4.41 o 
  -3  32   1      108.75      110.61      4.22 o 
  -2  32   1       11.99       13.13      2.97 o 
  -1  32   1      302.65      301.55      6.75 o 
   0  32   1        1.45        7.27      2.86 o 
   1  32   1      410.58      408.24      7.42 o 
   2  32   1        5.42        7.50      2.50 o 
   3  32   1      135.29      132.75      4.50 o 
   4  32   1       15.30       15.78      3.29 o 
   5  32   1       79.40       82.04      4.94 o 
   6  32   1        2.84        2.71      5.19 o 
   7  32   1       23.85       32.07     10.25 o 
  -7  33   1        2.16        1.52      5.85 o 
  -6  33   1        1.81        5.52      3.98 o 
  -5  33   1       13.57       18.01      4.04 o 
  -4  33   1        2.87        5.19      3.29 o 
  -3  33   1       17.30       21.41      3.33 o 
  -2  33   1        2.78        6.83      2.88 o 
  -1  33   1        0.18        9.05      3.21 o 
   0  33   1       28.37       30.27      3.40 o 
   1  33   1        1.77       10.35      2.79 o 
   2  33   1        1.19        3.53      3.06 o 
   3  33   1        0.34        5.73      3.04 o 
   4  33   1        0.06        0.11      3.20 o 
   5  33   1        1.42        2.80      3.84 o 
   6  33   1        0.95        1.38      5.38 o 
  -7  34   1        0.00       -2.97      5.87 o 
  -6  34   1        5.16        7.29      4.07 o 
  -5  34   1       19.69       21.16      4.08 o 
  -4  34   1        2.34        3.91      3.25 o 
  -3  34   1       52.94       51.94      3.71 o 
  -2  34   1       24.79       25.12      3.37 o 
  -1  34   1      100.87       97.24      5.13 o 
   0  34   1       94.09       86.76      4.33 o 
   1  34   1        0.74        6.17      2.71 o 
   2  34   1       14.62       12.61      3.15 o 
   3  34   1        3.41        6.77      3.27 o 
   4  34   1        0.52        1.31      3.39 o 
   5  34   1        0.89        3.13      4.05 o 
   6  34   1        4.03        6.99      6.35 o 
  -6  35   1        0.81        3.44      4.07 o 
  -5  35   1       45.02       44.96      4.67 o 
  -4  35   1        1.09        4.41      3.32 o 
  -3  35   1      134.33      129.38      4.74 o 
  -2  35   1        2.99       10.04      3.32 o 
  -1  35   1      140.12      140.09      5.05 o 
   0  35   1       57.57       71.67      4.74 o 
   1  35   1       77.20       73.35      3.54 o 
   2  35   1        3.60       10.30      3.36 o 
   3  35   1       46.54       44.21      3.95 o 
   4  35   1        3.92        0.66      3.38 o 
   5  35   1        2.19        8.01      5.22 o 
   6  35   1       33.54       40.58     10.17 o 
  -6  36   1        0.09        0.12      4.71 o 
  -5  36   1       23.10       24.48      4.32 o 
  -4  36   1       19.30       25.03      3.72 o 
  -3  36   1       42.33       46.77      3.95 o 
  -2  36   1      145.97      160.54      8.29 o 
  -1  36   1       29.68       34.11      4.08 o 
   0  36   1       91.62      107.01      4.25 o 
   1  36   1      167.16      173.59      4.50 o 
   2  36   1        2.49        8.35      3.29 o 
   3  36   1      236.29      226.99      5.65 o 
   4  36   1        7.87        8.37      3.61 o 
   5  36   1       92.74       91.91      6.79 o 
  -6  37   1        5.46        9.93      6.35 o 
  -5  37   1        7.13       14.50      4.32 o 
  -4  37   1        0.88        4.62      3.65 o 
  -3  37   1        1.65        1.99      3.43 o 
  -2  37   1       11.03       16.42      4.20 o 
  -1  37   1       12.35       14.09      3.11 o 
   0  37   1      141.38      149.68      4.79 o 
   1  37   1        8.38       15.20      3.14 o 
   2  37   1      205.26      209.02      5.60 o 
   3  37   1        0.02        6.94      3.57 o 
   4  37   1      101.38      106.22      4.93 o 
   5  37   1        0.14        1.25      8.69 o 
  -5  38   1        6.77       12.22      5.09 o 
  -4  38   1       39.20       39.92      4.10 o 
  -3  38   1       14.15       15.68      3.87 o 
  -2  38   1       22.11       18.65      3.52 o 
  -1  38   1        6.12        7.94      3.21 o 
   0  38   1       19.12       20.08      3.42 o 
   1  38   1        3.33        5.14      3.25 o 
   2  38   1       39.01       38.10      3.94 o 
   3  38   1        7.78        6.70      3.64 o 
   4  38   1        4.76        4.86      3.71 o 
  -5  39   1        9.62       10.56      5.26 o 
  -4  39   1        7.84       11.21      3.78 o 
  -3  39   1        6.03        4.62      3.59 o 
  -2  39   1       20.17       22.88      3.59 o 
  -1  39   1        1.26        2.84      3.20 o 
   0  39   1       31.62       33.05      3.67 o 
   1  39   1        2.91        4.15      3.86 o 
   2  39   1        2.38        5.07      4.02 o 
   3  39   1        0.79        0.76      3.80 o 
   4  39   1       10.29       13.35      6.14 o 
  -4  40   1        5.55        9.82      5.11 o 
  -3  40   1        0.13        6.16      4.07 o 
  -2  40   1        7.11        8.82      4.30 o 
  -1  40   1        6.65       10.02      3.24 o 
   0  40   1        2.11        3.51      3.30 o 
   1  40   1       17.71       20.88      4.24 o 
   2  40   1        2.24        4.49      3.87 o 
   3  40   1       25.16       31.94      4.20 o 
   4  40   1        0.77       10.93      7.88 o 
  -4  41   1       40.85       56.40     10.59 o 
  -3  41   1        2.74        6.20      4.16 o 
  -2  41   1       11.47       10.80      4.33 o 
  -1  41   1        0.01        2.22      3.45 o 
   0  41   1        0.61        7.42      3.52 o 
   1  41   1        0.97        4.57      4.02 o 
   2  41   1        0.28        5.11      4.71 o 
   3  41   1        6.01        4.27      7.86 o 
  -3  42   1       23.29       17.96     10.02 o 
  -2  42   1       30.01       37.46      4.83 o 
  -1  42   1       48.52       59.61      4.27 o 
   0  42   1       14.77       19.67      3.73 o 
   1  42   1       85.56       84.72      5.35 o 
   2  42   1        2.12       -1.32      8.22 o 
   3  42   1       61.04       66.95      9.84 o 
  -1  43   1        0.19        8.08      6.40 o 
   0  43   1       35.03       44.17      6.80 o 
   1  43   1       30.14       39.39      8.78 o 
 -10   0   2      146.95      138.45     11.76 o 
  -8   0   2      433.65      414.92      6.77 o 
  -6   0   2      468.08      484.40      5.89 o 
  -4   0   2       12.93       19.75      2.12 o 
  -2   0   2    12149.15    12880.72    127.66 o 
   0   0   2     6217.52     6315.46     50.60 o 
   2   0   2      880.35      938.54     22.31 o 
   4   0   2       22.60       18.23      1.80 o 
   6   0   2       34.05       35.05      7.19 o 
   8   0   2       15.21       13.21      5.43 o 
 -10   1   2        4.06       15.41      6.16 o 
  -9   1   2       92.23       84.01      4.08 o 
  -8   1   2       37.06       43.40      2.62 o 
  -7   1   2      207.33      189.86      4.35 o 
  -6   1   2      356.09      382.39      3.82 o 
  -5   1   2      245.14      256.26      3.26 o 
  -4   1   2     1286.18     1415.41     11.21 o 
  -3   1   2      353.16      365.69      3.63 o 
  -2   1   2       61.05       72.13      1.36 o 
  -1   1   2      699.20      756.70      4.39 o 
   0   1   2      196.84      178.40      1.74 o 
   1   1   2      765.46      876.22      8.46 o 
   2   1   2       41.71       45.18      1.18 o 
   3   1   2       48.66       52.35      1.11 o 
   4   1   2      137.70      128.06      2.60 o 
   5   1   2        2.45        3.96      1.34 o 
   6   1   2        9.55        9.55      2.08 o 
   7   1   2        0.08       -1.37      3.19 o 
   8   1   2        2.45       11.42      4.64 o 
   9   1   2        1.18        4.91      4.13 o 
  10   1   2        0.02        0.18      9.51 o 
 -10   2   2        8.11       14.50      5.63 o 
  -9   2   2        0.84        3.90      3.22 o 
  -8   2   2       36.37       33.21      2.45 o 
  -7   2   2        0.82        4.13      1.93 o 
  -6   2   2       45.54       38.26      1.92 o 
  -5   2   2       77.89      101.98      2.18 o 
  -4   2   2        2.51       10.84      1.66 o 
  -3   2   2      385.88      351.04      3.01 o 
  -2   2   2      181.69      189.80      2.66 o 
  -1   2   2     1334.05     1327.29      6.39 o 
   0   2   2     2150.78     2298.95      6.35 o 
   1   2   2       67.39       86.01      2.03 o 
   2   2   2       39.26       24.89      0.82 o 
   3   2   2      174.72      186.84      1.85 o 
   4   2   2       21.93       25.66      1.34 o 
   5   2   2       55.35       54.60      1.72 o 
   6   2   2      182.90      177.54      3.82 o 
   7   2   2        2.55        1.94      3.07 o 
   8   2   2       88.44       85.50      4.72 o 
   9   2   2        0.27       -2.21      4.58 o 
 -10   3   2        5.78        7.96      5.08 o 
  -9   3   2        1.39        8.48      3.35 o 
  -8   3   2        0.00        7.05      2.31 o 
  -7   3   2        0.54        3.01      1.87 o 
  -6   3   2        5.47       13.23      2.23 o 
  -5   3   2        1.42        1.84      1.38 o 
  -4   3   2        2.03        5.56      1.63 o 
  -3   3   2      251.23      233.54      2.14 o 
  -2   3   2     2434.05     2556.28     10.44 o 
  -1   3   2      117.34      113.77      2.27 o 
   0   3   2      787.74      830.48      6.94 o 
   1   3   2      643.41      688.52      4.76 o 
   2   3   2      238.92      205.06      2.98 o 
   3   3   2       33.92       32.61      0.98 o 
   4   3   2        2.95        1.21      0.79 o 
   5   3   2        7.28       11.16      1.22 o 
   6   3   2      134.73      128.06      4.06 o 
   7   3   2       13.22       15.53      3.36 o 
   8   3   2        5.24       18.42      4.11 o 
   9   3   2        7.25       11.98      4.39 o 
 -10   4   2       12.44       20.67      5.96 o 
  -9   4   2       99.63       94.82      4.95 o 
  -8   4   2      189.22      178.03      3.55 o 
  -7   4   2      122.05      116.22      3.00 o 
  -6   4   2      972.12      989.21      5.77 o 
  -5   4   2       20.57       25.27      1.60 o 
  -4   4   2     2559.93     2629.17     15.95 o 
  -3   4   2      248.89      299.03      3.23 o 
  -2   4   2       56.18       63.14      1.71 o 
  -1   4   2        0.00        0.93      0.64 o 
   0   4   2       88.95       92.47      1.65 o 
   1   4   2      724.62      827.91      4.24 o 
   2   4   2      101.15      103.18      2.51 o 
   3   4   2       64.69       93.06      3.18 o 
   4   4   2      168.75      187.58      3.90 o 
   5   4   2       18.43       18.09      1.83 o 
   6   4   2       18.48       20.33      2.37 o 
   7   4   2       35.08       39.19      4.16 o 
   8   4   2       17.67       21.68      3.81 o 
   9   4   2       13.10       10.05      4.07 o 
 -10   5   2      106.63       89.00     10.30 o 
  -9   5   2      119.52      113.99      3.92 o 
  -8   5   2      143.08      141.59      3.33 o 
  -7   5   2      269.97      248.92      3.58 o 
  -6   5   2        4.67        5.94      2.13 o 
  -5   5   2      254.94      264.25      4.29 o 
  -4   5   2       50.54       60.57      2.19 o 
  -3   5   2      181.53      230.21      3.85 o 
  -2   5   2     1202.93     1313.46     10.30 o 
  -1   5   2     1114.02     1208.35     14.79 o 
   0   5   2     1817.08     1966.29      4.35 o 
   1   5   2     1858.18     1969.06      7.73 o 
   2   5   2        9.38        6.79      1.12 o 
   3   5   2      203.75      238.15      3.90 o 
   4   5   2      128.50      136.97      2.70 o 
   5   5   2      285.82      299.98      5.35 o 
   6   5   2       33.62       39.61      2.65 o 
   7   5   2       92.77       84.50      4.16 o 
   8   5   2        8.34        7.40      3.73 o 
   9   5   2        4.63        4.38      4.11 o 
 -10   6   2       53.61       51.60      6.36 o 
  -9   6   2        6.53       12.86      3.43 o 
  -8   6   2      217.36      207.17      4.11 o 
  -7   6   2       20.83       21.98      2.11 o 
  -6   6   2      402.89      431.89      4.02 o 
  -5   6   2        1.11        4.72      1.49 o 
  -4   6   2      347.60      342.52      3.48 o 
  -3   6   2      150.99      164.42      1.99 o 
  -2   6   2      359.11      325.91      1.90 o 
  -1   6   2      820.21      864.65      5.74 o 
   0   6   2     3308.67     3544.73     10.12 o 
   1   6   2      165.72      170.97      2.10 o 
   2   6   2       95.29       82.29      1.23 o 
   3   6   2      361.94      360.60      4.63 o 
   4   6   2        2.78        4.09      1.64 o 
   5   6   2       25.65       23.96      2.23 o 
   6   6   2      163.40      154.73      4.39 o 
   7   6   2        7.01        7.58      3.24 o 
   8   6   2       66.72       62.23      4.46 o 
   9   6   2       15.95       14.32      4.23 o 
 -10   7   2        4.75        5.32      6.08 o 
  -9   7   2        4.55        4.35      3.96 o 
  -8   7   2        8.57       12.28      2.60 o 
  -7   7   2       23.92       23.31      1.89 o 
  -6   7   2       39.67       39.89      1.96 o 
  -5   7   2        1.84        2.42      1.72 o 
  -4   7   2       86.43      101.83      2.29 o 
  -3   7   2      506.79      555.86      3.48 o 
  -2   7   2     1653.47     1798.01      9.03 o 
  -1   7   2        0.01        0.70      0.67 o 
   0   7   2      117.27      121.31      1.83 o 
   1   7   2      312.90      369.20      2.07 o 
   2   7   2       15.64       25.36      1.02 o 
   3   7   2      198.03      194.93      3.65 o 
   4   7   2      113.73      116.08      2.59 o 
   5   7   2      183.46      177.91      3.48 o 
   6   7   2       10.12       11.82      2.38 o 
   7   7   2        1.57        4.48      3.39 o 
   8   7   2       16.47       19.82      4.08 o 
   9   7   2       10.42       20.61      4.77 o 
 -10   8   2        0.59        9.66      5.79 o 
  -9   8   2       13.97       15.53      3.96 o 
  -8   8   2       31.86       37.63      3.51 o 
  -7   8   2       65.82       56.85      2.34 o 
  -6   8   2      307.59      327.67      3.88 o 
  -5   8   2      782.58      787.29      5.12 o 
  -4   8   2     1483.14     1611.24     10.22 o 
  -3   8   2     1203.20     1196.10      4.48 o 
  -2   8   2     2539.62     2610.06      9.34 o 
  -1   8   2     4567.02     4951.28     15.62 o 
   0   8   2       35.42       45.34      0.91 o 
   1   8   2     5508.47     5543.28     18.78 o 
   2   8   2      121.16       99.57      1.60 o 
   3   8   2      608.59      572.90      8.12 o 
   4   8   2       35.77       40.35      2.09 o 
   5   8   2       44.44       39.61      2.37 o 
   6   8   2       19.92       20.64      2.59 o 
   7   8   2       97.40       85.07      3.76 o 
   8   8   2        3.84        6.73      4.23 o 
   9   8   2       47.67       37.19      5.22 o 
 -10   9   2        4.39        7.86      5.87 o 
  -9   9   2        0.24       -1.53      3.83 o 
  -8   9   2       14.68       12.03      3.05 o 
  -7   9   2       18.66       19.37      2.02 o 
  -6   9   2        9.22       16.33      1.83 o 
  -5   9   2      266.51      286.20      3.38 o 
  -4   9   2      699.49      675.10      4.43 o 
  -3   9   2     1076.06     1145.56      5.02 o 
  -2   9   2      201.53      164.50      1.88 o 
  -1   9   2     1898.25     2066.83     10.81 o 
   0   9   2      401.54      436.66      2.57 o 
   1   9   2     2964.64     3243.08      9.67 o 
   2   9   2        5.38        2.74      0.99 o 
   3   9   2      163.29      196.87      3.14 o 
   4   9   2        5.31       10.00      1.75 o 
   5   9   2       31.88       31.51      2.39 o 
   6   9   2       78.77       75.75      3.08 o 
   7   9   2       11.79       19.86      2.98 o 
   8   9   2        1.16        3.11      3.83 o 
   9   9   2        0.00        7.19      4.95 o 
 -10  10   2        0.31        3.35      5.85 o 
  -9  10   2        3.30        7.83      4.14 o 
  -8  10   2       25.37       24.80      3.16 o 
  -7  10   2        0.55        0.53      1.76 o 
  -6  10   2      269.56      263.86      3.37 o 
  -5  10   2        6.56        6.82      1.65 o 
  -4  10   2      696.31      725.17      4.24 o 
  -3  10   2       36.08       24.49      1.28 o 
  -2  10   2       35.77       26.37      1.27 o 
  -1  10   2     1412.70     1729.84      4.36 o 
   0  10   2        0.24        5.64      1.10 o 
   1  10   2      844.07      933.89      3.44 o 
   2  10   2      521.64      543.09      7.03 o 
   3  10   2        3.72        2.19      1.53 o 
   4  10   2       49.09       42.83      2.38 o 
   5  10   2        5.42        9.05      2.25 o 
   6  10   2       39.14       34.86      2.72 o 
   7  10   2       18.16       21.47      2.95 o 
   8  10   2        5.93        9.09      4.31 o 
   9  10   2        2.50        1.92      4.87 o 
 -10  11   2        4.52        4.74      5.81 o 
  -9  11   2       15.60       17.11      4.15 o 
  -8  11   2        0.44       -1.37      2.93 o 
  -7  11   2       16.67       20.54      2.01 o 
  -6  11   2      209.42      207.94      3.14 o 
  -5  11   2       36.56       36.91      1.74 o 
  -4  11   2     1470.71     1467.04      9.96 o 
  -3  11   2      498.28      514.19      3.22 o 
  -2  11   2     6124.25     6722.10     16.14 o 
  -1  11   2        0.15        4.38      1.19 o 
   0  11   2    10116.80    10809.19     52.17 o 
   1  11   2      946.99     1070.51      7.00 o 
   2  11   2     2148.31     2337.76     12.76 o 
   3  11   2      497.36      548.01      5.38 o 
   4  11   2       45.41       51.82      2.56 o 
   5  11   2      477.99      499.13      5.98 o 
   6  11   2        0.94        6.27      2.81 o 
   7  11   2       19.83       23.31      3.33 o 
   8  11   2        1.08        4.01      4.23 o 
   9  11   2        8.12        6.40      5.61 o 
 -10  12   2        8.03        3.03      5.34 o 
  -9  12   2        0.24        0.10      4.15 o 
  -8  12   2       17.19       11.64      3.11 o 
  -7  12   2       35.69       35.09      2.60 o 
  -6  12   2       92.90       84.40      3.03 o 
  -5  12   2       69.37       52.05      2.16 o 
  -4  12   2      394.43      449.40      3.98 o 
  -3  12   2      231.43      231.81      2.31 o 
  -2  12   2      481.76      512.32      3.90 o 
  -1  12   2        0.98        2.46      1.13 o 
   0  12   2     1385.93     1560.69      5.52 o 
   1  12   2      192.02      225.51      1.79 o 
   2  12   2      231.06      240.28      4.14 o 
   3  12   2       94.27      104.36      2.97 o 
   4  12   2      542.53      537.33      5.66 o 
   5  12   2       54.94       64.84      3.20 o 
   6  12   2      112.41      109.57      3.89 o 
   7  12   2        0.67        3.04      3.03 o 
   8  12   2        4.28        8.90      5.19 o 
   9  12   2        0.01        2.10      4.68 o 
 -10  13   2        1.25        0.50      4.69 o 
  -9  13   2       11.31       11.01      3.58 o 
  -8  13   2        0.46       -0.96      3.01 o 
  -7  13   2        4.31        5.95      2.10 o 
  -6  13   2       11.93        8.49      2.08 o 
  -5  13   2        3.27        4.04      1.71 o 
  -4  13   2        0.51        3.30      1.51 o 
  -3  13   2       13.76        7.85      1.07 o 
  -2  13   2     1126.64     1272.58      5.03 o 
  -1  13   2      196.14      239.19      2.92 o 
   0  13   2     4721.77     5331.99     15.95 o 
   1  13   2        7.47        8.79      0.70 o 
   2  13   2     1524.35     1707.57     16.54 o 
   3  13   2      300.04      317.70      3.68 o 
   4  13   2      147.50      167.03      3.62 o 
   5  13   2      400.03      400.71      5.61 o 
   6  13   2       35.30       33.35      3.17 o 
   7  13   2       45.86       44.64      3.63 o 
   8  13   2       28.18       28.22      4.63 o 
   9  13   2        0.08        5.31      5.69 o 
 -10  14   2        6.32        7.24      4.82 o 
  -9  14   2        2.01        2.44      3.50 o 
  -8  14   2        4.89        7.28      2.72 o 
  -7  14   2        5.60        6.25      2.17 o 
  -6  14   2       14.09       16.34      2.16 o 
  -5  14   2        7.31        7.64      1.83 o 
  -4  14   2      144.51      158.04      2.75 o 
  -3  14   2      159.97      158.40      2.05 o 
  -2  14   2      652.43      669.17      4.40 o 
  -1  14   2      471.48      487.39      4.02 o 
   0  14   2     1088.87     1110.30      4.72 o 
   1  14   2      555.56      636.31      2.72 o 
   2  14   2      270.92      266.85      2.76 o 
   3  14   2        7.59        9.31      1.68 o 
   4  14   2       22.41       21.36      2.12 o 
   5  14   2       53.90       46.29      3.59 o 
   6  14   2        0.26        1.87      2.81 o 
   7  14   2       10.57       11.32      3.33 o 
   8  14   2        0.70        3.66      4.22 o 
   9  14   2        3.39       11.84      5.99 o 
 -10  15   2        1.89        5.90      4.39 o 
  -9  15   2       24.67       25.80      4.02 o 
  -8  15   2        0.05       -2.04      2.84 o 
  -7  15   2       76.57       67.13      2.74 o 
  -6  15   2       24.44       31.50      2.38 o 
  -5  15   2       89.30       85.12      2.56 o 
  -4  15   2       35.21       28.06      1.87 o 
  -3  15   2        0.01        1.30      1.03 o 
  -2  15   2       35.60       31.35      1.55 o 
  -1  15   2       77.20       95.70      1.53 o 
   0  15   2       24.52       25.15      1.44 o 
   1  15   2        0.21        1.75      0.71 o 
   2  15   2      370.12      347.16      2.34 o 
   3  15   2        9.73       11.62      1.78 o 
   4  15   2      235.34      217.46      4.08 o 
   5  15   2        0.05        1.00      2.55 o 
   6  15   2       73.00       65.04      3.57 o 
   7  15   2        6.44        7.94      3.73 o 
   8  15   2        0.67        2.55      5.01 o 
   9  15   2        3.67        7.46      5.01 o 
 -10  16   2        4.07        6.62      4.82 o 
  -9  16   2       25.42       24.55      3.87 o 
  -8  16   2       11.41       13.34      2.88 o 
  -7  16   2       52.85       53.04      2.77 o 
  -6  16   2       29.31       27.37      2.35 o 
  -5  16   2       48.16       43.31      2.30 o 
  -4  16   2        9.92        8.79      1.71 o 
  -3  16   2      111.05      118.61      1.86 o 
  -2  16   2        3.15        4.97      1.13 o 
  -1  16   2       29.90       41.07      4.98 o 
   0  16   2      463.97      463.00      5.99 o 
   1  16   2      395.51      425.86      3.39 o 
   2  16   2       75.62       67.41      1.41 o 
   3  16   2       68.08       82.66      2.57 o 
   4  16   2        2.35        6.89      2.29 o 
   5  16   2        0.11        2.83      2.53 o 
   6  16   2        1.77        3.04      2.86 o 
   7  16   2       59.65       59.93      3.97 o 
   8  16   2        0.12        3.97      4.36 o 
   9  16   2       19.78       20.11     10.40 o 
 -10  17   2       10.55       19.12      5.31 o 
  -9  17   2        2.55        2.61      3.87 o 
  -8  17   2       16.86       15.85      3.04 o 
  -7  17   2        6.32        7.14      2.34 o 
  -6  17   2        0.01        0.34      2.24 o 
  -5  17   2      128.65      112.32      2.96 o 
  -4  17   2       47.45       44.03      2.14 o 
  -3  17   2      300.05      296.45      2.73 o 
  -2  17   2      285.60      304.45      3.01 o 
  -1  17   2     3181.16     3193.39      9.69 o 
   0  17   2      824.36      874.51      5.55 o 
   1  17   2      910.66      953.70      4.07 o 
   2  17   2      357.13      374.73      3.04 o 
   3  17   2      103.84       98.85      3.67 o 
   4  17   2       25.37       25.01      2.13 o 
   5  17   2       44.32       41.54      3.06 o 
   6  17   2        0.07        0.78      2.98 o 
   7  17   2        0.94        5.00      3.29 o 
   8  17   2        1.75        1.88      4.45 o 
   9  17   2       12.23       13.54      8.44 o 
 -10  18   2        1.91        6.82      4.91 o 
  -9  18   2       26.93       27.31      4.15 o 
  -8  18   2        7.24       13.38      3.22 o 
  -7  18   2       18.79       19.40      2.51 o 
  -6  18   2       30.94       24.65      2.57 o 
  -5  18   2        0.18        0.76      2.03 o 
  -4  18   2       38.86       37.96      2.17 o 
  -3  18   2      112.56      106.16      1.79 o 
  -2  18   2        6.64        4.99      1.21 o 
  -1  18   2        7.63       24.79      4.52 o 
   0  18   2      254.46      259.49      3.10 o 
   1  18   2       12.74       12.59      1.09 o 
   2  18   2       12.57       18.64      1.33 o 
   3  18   2        0.66        0.59      0.67 o 
   4  18   2       46.45       44.77      2.48 o 
   5  18   2       90.91       83.95      4.42 o 
   6  18   2        2.58        2.82      2.98 o 
   7  18   2       21.04       22.82      3.72 o 
   8  18   2        3.02        0.87      6.15 o 
   9  18   2        6.46       12.37      8.82 o 
 -10  19   2       55.58       51.42      5.88 o 
  -9  19   2        0.51        7.53      4.11 o 
  -8  19   2      100.84       96.35      4.63 o 
  -7  19   2        1.33        4.58      2.45 o 
  -6  19   2       50.01       46.13      2.80 o 
  -5  19   2       21.76       18.81      2.29 o 
  -4  19   2      190.29      175.21      3.88 o 
  -3  19   2       70.30       58.44      2.40 o 
  -2  19   2       45.96       41.57      1.53 o 
  -1  19   2      185.00      184.76      2.22 o 
   0  19   2       20.47       20.07      0.91 o 
   1  19   2       18.37       16.10      1.00 o 
   2  19   2        4.76        5.12      1.19 o 
   3  19   2       13.70       11.34      1.21 o 
   4  19   2       13.31        9.38      2.12 o 
   5  19   2       60.67       57.83      3.33 o 
   6  19   2       11.37        9.10      3.03 o 
   7  19   2       32.99       31.36      4.65 o 
   8  19   2       37.50       32.05      6.46 o 
 -10  20   2        7.21        2.72      6.31 o 
  -9  20   2       75.85       67.85      4.76 o 
  -8  20   2       82.88       78.56      4.42 o 
  -7  20   2      130.28      119.24      3.50 o 
  -6  20   2      223.85      227.44      4.28 o 
  -5  20   2       49.85       42.92      2.59 o 
  -4  20   2      313.80      325.81      4.96 o 
  -3  20   2      232.30      236.65      3.78 o 
  -2  20   2       54.74       65.31      1.78 o 
  -1  20   2       30.03       31.05      1.29 o 
   0  20   2       62.98       75.16      1.23 o 
   1  20   2       15.61       13.58      1.01 o 
   2  20   2      574.03      601.36     10.37 o 
   3  20   2        0.22        2.83      1.65 o 
   4  20   2      281.04      276.37      4.98 o 
   5  20   2        6.50        6.44      2.74 o 
   6  20   2       59.78       57.20      3.79 o 
   7  20   2       17.18       19.59      4.58 o 
   8  20   2        5.81        7.18      4.69 o 
 -10  21   2        7.88       18.02      9.92 o 
  -9  21   2        3.87       11.61      4.12 o 
  -8  21   2        1.40        2.73      3.49 o 
  -7  21   2       14.85       21.54      2.74 o 
  -6  21   2      138.55      128.78      3.68 o 
  -5  21   2        3.86        3.31      2.72 o 
  -4  21   2      642.50      627.12      8.56 o 
  -3  21   2      505.09      502.44      6.75 o 
  -2  21   2      204.66      201.72      4.21 o 
  -1  21   2      422.03      412.05      5.45 o 
   0  21   2        0.33        4.77      1.64 o 
   1  21   2      250.61      240.82      2.42 o 
   2  21   2       61.44       46.71      1.70 o 
   3  21   2       18.73       15.30      1.82 o 
   4  21   2      177.56      162.05      3.18 o 
   5  21   2       11.58        8.48      2.82 o 
   6  21   2       19.37       15.05      4.35 o 
   7  21   2        0.02        2.35      4.36 o 
   8  21   2        6.08        4.35      4.95 o 
  -9  22   2        0.00        1.95      4.70 o 
  -8  22   2        0.35        1.46      4.29 o 
  -7  22   2        0.95        5.90      2.84 o 
  -6  22   2       25.05       23.90      3.15 o 
  -5  22   2        0.36        0.41      2.72 o 
  -4  22   2      256.65      252.05      4.78 o 
  -3  22   2        0.09        3.52      2.27 o 
  -2  22   2     1064.39      993.85      5.26 o 
  -1  22   2       45.05       43.79      2.37 o 
   0  22   2      347.63      276.74      3.63 o 
   1  22   2      503.87      471.38      5.21 o 
   2  22   2      340.45      291.14      3.59 o 
   3  22   2      361.11      329.76      4.33 o 
   4  22   2       14.57       11.88      2.04 o 
   5  22   2       29.80       24.73      4.19 o 
   6  22   2        5.80        7.02      4.25 o 
   7  22   2        0.87        5.04      4.65 o 
   8  22   2        1.10        1.31      5.12 o 
  -9  23   2        1.18       -1.10      4.73 o 
  -8  23   2       11.85       13.40      4.39 o 
  -7  23   2       10.35       16.78      3.01 o 
  -6  23   2        4.23        4.51      3.07 o 
  -5  23   2        8.39       12.64      2.89 o 
  -4  23   2       45.13       37.30      3.17 o 
  -3  23   2        8.61       13.73      2.38 o 
  -2  23   2      154.64      161.70      4.13 o 
  -1  23   2      422.95      411.09      4.87 o 
   0  23   2      389.40      410.27      5.61 o 
   1  23   2       36.68       38.47      2.32 o 
   2  23   2      208.65      215.04      3.66 o 
   3  23   2       79.55       73.90      3.35 o 
   4  23   2       30.00       24.82      2.68 o 
   5  23   2        1.64        2.07      2.91 o 
   6  23   2        0.72        3.28      4.19 o 
   7  23   2       11.00       11.58      4.90 o 
   8  23   2        0.09        1.62      5.18 o 
  -9  24   2       16.84       20.73      6.67 o 
  -8  24   2       45.88       42.59      4.98 o 
  -7  24   2       94.65       91.78      4.38 o 
  -6  24   2        4.44        8.51      3.23 o 
  -5  24   2      185.15      178.41      4.61 o 
  -4  24   2      174.89      175.51      4.47 o 
  -3  24   2      519.15      495.23      5.63 o 
  -2  24   2     1758.23     1658.71     11.84 o 
  -1  24   2      346.50      323.17      4.53 o 
   0  24   2     1260.43     1096.92      7.59 o 
   1  24   2      221.94      192.81      3.68 o 
   2  24   2      317.80      269.24      4.49 o 
   3  24   2      147.42      135.17      4.96 o 
   4  24   2       14.81       17.60      2.63 o 
   5  24   2        4.46        4.47      2.93 o 
   6  24   2        6.96       10.07      4.46 o 
   7  24   2        0.25        9.33      4.84 o 
   8  24   2        0.20        3.76      7.29 o 
  -9  25   2       36.92       39.85      6.92 o 
  -8  25   2       45.14       45.57      5.18 o 
  -7  25   2       27.88       34.22      3.96 o 
  -6  25   2      282.19      273.27      8.31 o 
  -5  25   2       12.35       12.03      3.23 o 
  -4  25   2      650.08      599.17      7.16 o 
  -3  25   2       32.14       31.42      2.86 o 
  -2  25   2       99.50       92.27      3.14 o 
  -1  25   2       80.26       69.98      2.82 o 
   0  25   2       27.12       41.62      3.14 o 
   1  25   2        3.07        8.22      2.10 o 
   2  25   2      189.16      169.44      3.59 o 
   3  25   2       34.58       35.21      3.07 o 
   4  25   2      331.28      303.87      5.16 o 
   5  25   2      126.72      119.34      4.61 o 
   6  25   2       59.39       54.79      5.39 o 
   7  25   2       95.82       87.32      6.26 o 
   8  25   2       16.16       18.64      6.78 o 
  -8  26   2       87.39       90.22      5.90 o 
  -7  26   2      166.59      160.96      5.22 o 
  -6  26   2       91.06       91.82      4.35 o 
  -5  26   2      471.84      460.94      8.55 o 
  -4  26   2       25.94       28.65      2.93 o 
  -3  26   2      145.53      129.03      3.69 o 
  -2  26   2        0.20        4.80      2.52 o 
  -1  26   2       11.73        9.95      2.34 o 
   0  26   2        7.21       12.72      2.17 o 
   1  26   2       79.00       63.40      2.81 o 
   2  26   2        2.51        5.84      2.21 o 
   3  26   2      111.75       96.55      3.89 o 
   4  26   2       57.00       59.49      3.32 o 
   5  26   2       99.43      101.17      5.70 o 
   6  26   2       65.98       69.25      5.73 o 
   7  26   2       14.35       25.30      5.22 o 
   8  26   2       27.44       36.12      9.91 o 
  -8  27   2       33.67       35.40      5.31 o 
  -7  27   2        0.34        5.05      3.56 o 
  -6  27   2       76.43       77.76      5.46 o 
  -5  27   2       21.55       22.47      3.51 o 
  -4  27   2      109.48      105.28      3.75 o 
  -3  27   2       35.67       34.13      2.66 o 
  -2  27   2      270.37      270.06      4.61 o 
  -1  27   2       10.71        5.94      2.48 o 
   0  27   2       80.16       93.25      3.21 o 
   1  27   2       15.16       14.21      2.34 o 
   2  27   2        4.22        5.70      2.16 o 
   3  27   2      220.98      203.15      6.65 o 
   4  27   2       12.83       17.04      2.93 o 
   5  27   2       83.61       83.01      5.44 o 
   6  27   2        4.92        9.74      4.78 o 
   7  27   2        3.93        8.58      5.16 o 
  -8  28   2       13.62       12.37      6.22 o 
  -7  28   2        1.33       -0.27      5.11 o 
  -6  28   2       12.14       10.18      3.55 o 
  -5  28   2       18.14       21.33      3.59 o 
  -4  28   2        1.15        3.81      2.85 o 
  -3  28   2       13.63       11.60      2.39 o 
  -2  28   2       99.26       99.99      3.23 o 
  -1  28   2        2.73        6.03      2.55 o 
   0  28   2        0.06       -1.06      2.35 o 
   1  28   2       14.07        9.76      2.35 o 
   2  28   2       12.65        7.74      2.37 o 
   3  28   2        2.28        5.88      2.62 o 
   4  28   2       64.18       55.70      3.45 o 
   5  28   2       16.05       17.90      4.64 o 
   6  28   2       17.65       22.47      5.03 o 
   7  28   2       39.14       45.21      5.93 o 
  -8  29   2        0.14       -0.20      6.06 o 
  -7  29   2       28.67       30.57      8.88 o 
  -6  29   2        0.30        3.91      3.60 o 
  -5  29   2        2.79        4.77      3.40 o 
  -4  29   2        2.90        4.98      2.85 o 
  -3  29   2        0.24        2.12      2.55 o 
  -2  29   2        0.48        4.66      2.68 o 
  -1  29   2       68.07       68.13      4.02 o 
   0  29   2        1.39        4.52      2.40 o 
   1  29   2        1.38        7.36      2.44 o 
   2  29   2        1.78        4.16      2.87 o 
   3  29   2       19.30       19.62      2.93 o 
   4  29   2       34.28       32.61      3.25 o 
   5  29   2        3.28        4.47      4.69 o 
   6  29   2        3.53        6.60      5.15 o 
   7  29   2        7.48       19.31      6.72 o 
  -7  30   2        2.71       -3.23      5.99 o 
  -6  30   2       25.21       21.37      4.03 o 
  -5  30   2       10.24        9.09      3.61 o 
  -4  30   2       42.75       33.25      2.95 o 
  -3  30   2       81.64       74.39      3.23 o 
  -2  30   2       92.82       81.98      3.51 o 
  -1  30   2      375.70      345.94      6.79 o 
   0  30   2        1.63        3.26      2.60 o 
   1  30   2      213.79      203.20      5.71 o 
   2  30   2        5.51        7.98      3.09 o 
   3  30   2       34.58       33.46      3.24 o 
   4  30   2        6.40        9.97      3.06 o 
   5  30   2        3.50        2.51      4.73 o 
   6  30   2        5.44        9.52      5.19 o 
  -7  31   2        1.37        0.20      6.03 o 
  -6  31   2       13.91       11.68      3.93 o 
  -5  31   2        3.19       10.05      3.66 o 
  -4  31   2        0.15        0.74      2.81 o 
  -3  31   2        0.01        8.12      2.95 o 
  -2  31   2        3.08        4.81      3.26 o 
  -1  31   2        0.12        7.34      3.18 o 
   0  31   2       13.52       18.93      3.40 o 
   1  31   2        8.19       17.77      2.68 o 
   2  31   2       29.98       29.07      3.57 o 
   3  31   2       57.48       65.33      3.73 o 
   4  31   2        0.00        6.23      3.23 o 
   5  31   2       38.42       34.35      5.50 o 
   6  31   2        2.41        3.52      5.21 o 
  -7  32   2       51.11       57.59      7.38 o 
  -6  32   2       14.45       14.79      4.64 o 
  -5  32   2      214.55      223.39      5.97 o 
  -4  32   2       23.18       26.31      3.36 o 
  -3  32   2      146.76      147.98      4.49 o 
  -2  32   2       13.93       14.65      3.28 o 
  -1  32   2       34.76       46.21      3.60 o 
   0  32   2      106.06       95.66      3.74 o 
   1  32   2        2.19        7.71      2.73 o 
   2  32   2      187.78      188.77      5.40 o 
   3  32   2       79.97       78.84      3.88 o 
   4  32   2       74.14       85.01      4.16 o 
   5  32   2       84.74       82.48      6.25 o 
   6  32   2        9.24       17.59      5.72 o 
  -7  33   2        0.46        7.29      6.56 o 
  -6  33   2        4.46        6.99      3.90 o 
  -5  33   2       42.29       48.65      4.35 o 
  -4  33   2       28.17       34.07      3.60 o 
  -3  33   2      163.63      158.56      4.59 o 
  -2  33   2        0.65        3.56      3.40 o 
  -1  33   2      178.68      173.65      5.26 o 
   0  33   2       15.13       18.09      3.11 o 
   1  33   2      291.23      298.15      5.41 o 
   2  33   2        4.87       11.94      3.80 o 
   3  33   2       37.45       44.80      3.75 o 
   4  33   2       83.06       85.62      4.24 o 
   5  33   2        5.70        4.50      5.18 o 
   6  33   2       94.60      105.51     11.99 o 
  -7  34   2       42.02       32.44      6.67 o 
  -6  34   2        7.05        9.94      3.94 o 
  -5  34   2      113.04      107.04      5.03 o 
  -4  34   2        1.66        7.15      3.41 o 
  -3  34   2      137.92      141.00      4.69 o 
  -2  34   2       67.65       82.66      4.48 o 
  -1  34   2       50.82       60.83      4.09 o 
   0  34   2        0.03        4.76      2.89 o 
   1  34   2       17.30       21.04      3.01 o 
   2  34   2       22.95       22.23      3.54 o 
   3  34   2       14.12       16.23      3.49 o 
   4  34   2       81.97       84.51      5.32 o 
   5  34   2       16.24       12.80      5.44 o 
  -6  35   2       38.89       41.33      5.58 o 
  -5  35   2       22.57       32.58      4.45 o 
  -4  35   2      129.45      120.80      4.70 o 
  -3  35   2       38.60       42.25      3.82 o 
  -2  35   2      102.78       96.01      4.60 o 
  -1  35   2        1.64        7.71      3.62 o 
   0  35   2       67.19       72.41      3.83 o 
   1  35   2        0.26        3.99      3.56 o 
   2  35   2        0.69        5.43      3.36 o 
   3  35   2        0.03        2.61      3.31 o 
   4  35   2       41.90       50.71      5.23 o 
   5  35   2        4.42        8.75      5.53 o 
  -6  36   2        0.11       -0.65      5.68 o 
  -5  36   2       60.59       60.86      4.84 o 
  -4  36   2        0.89        2.09      4.11 o 
  -3  36   2       68.24       58.28      4.37 o 
  -2  36   2       36.23       35.79      3.90 o 
  -1  36   2       91.39       74.01      4.45 o 
   0  36   2      234.71      220.79      5.83 o 
   1  36   2       53.76       51.58      4.52 o 
   2  36   2      224.51      209.05      5.53 o 
   3  36   2        4.52        3.47      3.50 o 
   4  36   2      120.25      104.69      5.56 o 
  -6  37   2        0.03        3.86      7.72 o 
  -5  37   2        0.89        3.27      4.25 o 
  -4  37   2        9.43       15.26      4.31 o 
  -3  37   2       18.07       22.29      4.13 o 
  -2  37   2        0.41        3.11      3.89 o 
  -1  37   2        4.24        5.79      3.41 o 
   0  37   2       22.58       25.84      3.85 o 
   1  37   2        5.59       10.91      3.60 o 
   2  37   2       11.45       13.29      3.53 o 
   3  37   2        0.34        1.45      3.48 o 
   4  37   2        0.99        6.65      4.58 o 
  -5  38   2       24.62       28.62      4.58 o 
  -4  38   2       10.19        7.84      4.31 o 
  -3  38   2        1.87        4.92      4.02 o 
  -2  38   2       38.50       40.40      3.97 o 
  -1  38   2        0.68        1.28      3.46 o 
   0  38   2       18.07       19.87      3.91 o 
   1  38   2        0.03        1.16      3.49 o 
   2  38   2        5.86        7.30      3.67 o 
   3  38   2        1.78        1.91      3.77 o 
   4  38   2        5.54        8.49      9.07 o 
  -5  39   2        0.81        7.24      6.27 o 
  -4  39   2        0.36       -0.13      6.02 o 
  -3  39   2       12.68       13.82      3.97 o 
  -2  39   2        0.10        3.76      3.72 o 
  -1  39   2        0.05        2.76      3.44 o 
   0  39   2        1.33        7.56      3.50 o 
   1  39   2        1.67        2.69      3.65 o 
   2  39   2        5.92        4.25      3.83 o 
   3  39   2        2.15        4.35      3.76 o 
  -4  40   2        6.42        2.41      4.90 o 
  -3  40   2        6.05        5.46      4.17 o 
  -2  40   2        6.84        6.74      3.65 o 
  -1  40   2       13.52       20.41      3.80 o 
   0  40   2        4.56        8.70      4.21 o 
   1  40   2       25.28       34.34      4.11 o 
   2  40   2        0.31        1.43      3.64 o 
  -4  41   2        0.09       -1.31      9.86 o 
  -3  41   2       24.20       26.58      4.68 o 
  -2  41   2        2.39        6.00      3.80 o 
  -1  41   2       70.16       90.28      4.38 o 
   0  41   2       14.67       16.70      4.49 o 
   1  41   2       25.83       32.11      4.59 o 
   2  41   2       11.73        6.24      7.48 o 
  -3  42   2        4.89        4.71      9.82 o 
  -2  42   2       38.91       41.45      4.87 o 
  -1  42   2       21.44       29.53      4.07 o 
   0  42   2       30.47       34.96      5.30 o 
   1  42   2       11.12       17.45      6.07 o 
   2  42   2        5.48        6.71      7.66 o 
  -2  43   2       63.13       72.60     11.04 o 
  -1  43   2        1.91        5.92      6.54 o 
   0  43   2       24.15       30.07      9.02 o 
   1  43   2        4.07        8.17      7.80 o 
 -11   0   3       16.60        8.58      9.54 o 
  -9   0   3       92.47       93.55      6.91 o 
  -7   0   3      338.69      349.21      5.53 o 
  -5   0   3     1341.55     1343.46      8.99 o 
  -3   0   3     2040.51     2058.98     11.24 o 
  -1   0   3     3944.33     4343.15     43.91 o 
   1   0   3      295.53      254.03      3.20 o 
   3   0   3      446.66      479.55      8.21 o 
   5   0   3        9.33        8.32      2.05 o 
   7   0   3        4.10        3.39      5.55 o 
   9   0   3        2.51       12.49      9.09 o 
 -11   1   3        0.46        2.35      6.40 o 
 -10   1   3       33.96       48.70     10.88 o 
  -9   1   3        9.55       16.78      3.11 o 
  -8   1   3       12.55       14.06      2.16 o 
  -7   1   3       14.81       13.59      1.93 o 
  -6   1   3        7.78        9.01      1.55 o 
  -5   1   3       48.32       49.69      2.45 o 
  -4   1   3       34.48       45.87      2.90 o 
  -3   1   3      140.22      148.06      1.94 o 
  -2   1   3     3733.90     3888.59     25.21 o 
  -1   1   3      959.69     1064.56      9.75 o 
   0   1   3     7567.71     7728.32     48.90 o 
   1   1   3      780.75      811.73      8.40 o 
   2   1   3     4822.49     5094.49     32.38 o 
   3   1   3       20.81       35.99      1.47 o 
   4   1   3      235.26      234.36      2.68 o 
   5   1   3        4.59        4.02      1.87 o 
   6   1   3       41.47       40.55      3.46 o 
   7   1   3        4.77        9.24      3.43 o 
   8   1   3        5.27        6.37      4.03 o 
   9   1   3        0.86        6.80      5.35 o 
 -11   2   3        9.23       11.74      6.16 o 
 -10   2   3       42.12       48.45      6.24 o 
  -9   2   3       18.19       15.18      3.21 o 
  -8   2   3      129.80      130.09      3.38 o 
  -7   2   3       19.00       17.31      1.95 o 
  -6   2   3        6.30        5.75      1.49 o 
  -5   2   3       51.72       51.06      1.74 o 
  -4   2   3     1925.27     2097.01     16.04 o 
  -3   2   3      824.01      870.13     14.83 o 
  -2   2   3     1964.15     2209.54     11.91 o 
  -1   2   3       67.41       80.01      1.00 o 
   0   2   3      389.55      543.38      4.92 o 
   1   2   3       52.08       54.45      1.12 o 
   2   2   3       12.72       27.51      0.98 o 
   3   2   3      101.61      117.41      1.94 o 
   4   2   3      459.13      477.63      4.44 o 
   5   2   3        9.49        7.47      1.96 o 
   6   2   3      108.54      107.44      4.26 o 
   7   2   3        0.14        6.44      3.52 o 
   8   2   3       21.80       19.81      4.14 o 
   9   2   3        0.04        6.74      5.02 o 
 -11   3   3        0.00        4.00      5.72 o 
 -10   3   3       31.10       24.06      6.03 o 
  -9   3   3        0.01        4.08      3.93 o 
  -8   3   3       14.49       14.50      2.16 o 
  -7   3   3        1.22        1.79      1.71 o 
  -6   3   3        0.92        0.37      1.49 o 
  -5   3   3       69.22       52.81      1.99 o 
  -4   3   3       91.30       86.09      2.94 o 
  -3   3   3      337.37      431.17      9.36 o 
  -2   3   3       34.29       29.97      1.10 o 
  -1   3   3     2929.12     3232.09     13.44 o 
   0   3   3     1552.23     1644.59      5.25 o 
   1   3   3     2578.19     2699.97      8.91 o 
   2   3   3      977.67     1031.31      9.05 o 
   3   3   3      151.87      138.53      1.46 o 
   4   3   3      112.76      111.11      2.34 o 
   5   3   3      176.65      184.03      3.46 o 
   6   3   3       35.09       36.79      3.51 o 
   7   3   3       37.79       33.17      3.80 o 
   8   3   3        9.43       13.01      5.90 o 
   9   3   3       32.05       31.79      5.55 o 
 -11   4   3       15.02       13.11      6.37 o 
 -10   4   3        0.11        4.02      5.80 o 
  -9   4   3       12.56       10.11      4.05 o 
  -8   4   3        1.65        1.76      2.25 o 
  -7   4   3        0.46       -0.48      1.94 o 
  -6   4   3       43.17       34.35      2.08 o 
  -5   4   3       10.58       14.66      1.61 o 
  -4   4   3     1328.38     1352.15     10.29 o 
  -3   4   3        0.04        4.08      0.99 o 
  -2   4   3     1793.48     1908.68      7.67 o 
  -1   4   3     2612.06     2531.35      9.67 o 
   0   4   3     1259.25     1296.12      8.08 o 
   1   4   3       43.02       45.26      1.03 o 
   2   4   3      153.91      180.09      4.55 o 
   3   4   3      242.94      262.25      2.33 o 
   4   4   3        7.79       10.17      2.08 o 
   5   4   3       98.27      113.05      3.24 o 
   6   4   3        1.24        2.09      2.93 o 
   7   4   3        6.47        7.37      3.58 o 
   8   4   3        6.16        5.96      4.63 o 
   9   4   3        0.82        8.76      5.17 o 
 -10   5   3        0.96        8.79      5.66 o 
  -9   5   3        0.23        0.58      4.03 o 
  -8   5   3        3.80        5.94      2.36 o 
  -7   5   3       15.31       17.00      2.08 o 
  -6   5   3      102.62       79.98      3.29 o 
  -5   5   3      139.90      141.41      2.69 o 
  -4   5   3     1086.07     1151.52      6.43 o 
  -3   5   3     1897.88     2065.22      8.98 o 
  -2   5   3      746.18      835.49      4.94 o 
  -1   5   3     1386.38     1418.09      8.47 o 
   0   5   3     2159.80     2350.88      8.08 o 
   1   5   3        7.41        1.29      0.70 o 
   2   5   3      205.08      197.90      2.29 o 
   3   5   3        6.27        3.77      2.08 o 
   4   5   3      545.03      547.60      5.50 o 
   5   5   3       11.38       14.72      2.22 o 
   6   5   3       28.66       24.09      3.32 o 
   7   5   3        5.92        5.49      3.97 o 
   8   5   3        0.06        1.33      4.43 o 
   9   5   3       22.53       24.80      5.50 o 
 -10   6   3       12.96       20.66      5.37 o 
  -9   6   3        0.06        3.69      3.76 o 
  -8   6   3        6.67        9.58      2.40 o 
  -7   6   3       17.78       15.05      2.11 o 
  -6   6   3        0.18        1.42      1.95 o 
  -5   6   3       30.48       31.00      1.87 o 
  -4   6   3        8.75       16.96      1.31 o 
  -3   6   3      114.55       96.35      1.44 o 
  -2   6   3     1102.89     1188.00      7.81 o 
  -1   6   3     1226.62     1561.72     18.27 o 
   0   6   3      424.16      457.22      4.23 o 
   1   6   3       26.43       60.28      0.85 o 
   2   6   3       98.81      101.75      1.19 o 
   3   6   3      336.59      340.84      4.93 o 
   4   6   3        0.18        4.72      2.54 o 
   5   6   3        3.45        6.73      2.29 o 
   6   6   3       10.81        7.88      2.74 o 
   7   6   3       36.45       37.54      4.62 o 
   8   6   3       10.31        8.50      4.69 o 
   9   6   3        6.60       34.22      5.50 o 
 -10   7   3       28.38       26.31      8.63 o 
  -9   7   3        3.00        4.29      3.71 o 
  -8   7   3      125.67      119.77      3.47 o 
  -7   7   3        0.67        0.50      1.97 o 
  -6   7   3      336.49      331.47      4.32 o 
  -5   7   3      126.51      143.10      2.74 o 
  -4   7   3       71.99       68.15      1.55 o 
  -3   7   3      249.15      280.33      2.13 o 
  -2   7   3     1193.56     1170.89     10.39 o 
  -1   7   3        0.41        5.42      1.03 o 
   0   7   3       79.33       66.91      1.45 o 
   1   7   3      105.52      105.38      1.16 o 
   2   7   3      306.93      280.81      1.80 o 
   3   7   3       20.49       23.33      2.29 o 
   4   7   3        9.77       11.91      3.39 o 
   5   7   3      192.88      186.48      4.92 o 
   6   7   3       23.53       27.24      2.98 o 
   7   7   3       53.61       53.92      4.68 o 
   8   7   3        2.28        1.18      4.43 o 
   9   7   3       31.90       36.24      5.46 o 
 -10   8   3       14.36       19.37      4.57 o 
  -9   8   3       14.58       11.74      4.28 o 
  -8   8   3       20.77       26.81      2.97 o 
  -7   8   3        0.14        1.68      2.02 o 
  -6   8   3       30.75       37.46      2.37 o 
  -5   8   3        3.47        2.27      1.60 o 
  -4   8   3      238.38      211.09      2.27 o 
  -3   8   3       85.39       99.57      1.50 o 
  -2   8   3       78.31       97.07      3.11 o 
  -1   8   3       35.87       48.88      2.63 o 
   0   8   3       41.95       55.50      0.86 o 
   1   8   3      457.09      508.76      2.81 o 
   2   8   3        2.71        5.12      0.71 o 
   3   8   3      285.59      277.69      4.54 o 
   4   8   3       46.33       44.76      3.16 o 
   5   8   3       36.96       39.33      2.91 o 
   6   8   3        0.95        4.12      2.68 o 
   7   8   3       36.94       35.73      4.58 o 
   8   8   3        9.65       11.08      4.65 o 
   9   8   3        2.72       11.13      5.23 o 
 -10   9   3       12.80       13.28      4.67 o 
  -9   9   3        4.57        4.09      3.94 o 
  -8   9   3      184.20      161.42      4.08 o 
  -7   9   3        0.17        2.57      1.90 o 
  -6   9   3      667.40      682.83      5.37 o 
  -5   9   3       20.77       28.40      1.65 o 
  -4   9   3      483.43      494.87      3.64 o 
  -3   9   3      776.52      728.04      3.86 o 
  -2   9   3       45.13       41.80      1.86 o 
  -1   9   3      367.43      358.43      3.00 o 
   0   9   3      347.08      405.83      3.80 o 
   1   9   3       15.21       12.57      0.67 o 
   2   9   3      304.13      306.62      2.17 o 
   3   9   3        6.90        4.89      2.11 o 
   4   9   3      217.58      221.30      4.86 o 
   5   9   3      128.02      115.32      3.59 o 
   6   9   3        0.02        2.49      2.76 o 
   7   9   3        1.06        3.64      3.92 o 
   8   9   3        9.97        5.98      4.59 o 
   9   9   3        2.91        4.84      5.09 o 
 -10  10   3        6.51        8.96      4.66 o 
  -9  10   3       27.94       28.36      4.39 o 
  -8  10   3        6.22        8.59      2.46 o 
  -7  10   3      211.55      213.57      5.91 o 
  -6  10   3      232.93      226.65      3.50 o 
  -5  10   3      467.90      498.32      3.88 o 
  -4  10   3     2100.41     2229.58      6.51 o 
  -3  10   3      200.31      259.53      2.35 o 
  -2  10   3     3839.13     4210.02     11.72 o 
  -1  10   3     1145.64     1351.60      6.16 o 
   0  10   3      242.82      300.31      3.08 o 
   1  10   3       72.33       74.80      1.16 o 
   2  10   3      750.99      788.86      5.17 o 
   3  10   3      131.98      123.03      3.49 o 
   4  10   3      401.60      424.62      6.22 o 
   5  10   3        0.08        2.69      2.48 o 
   6  10   3        3.99        5.02      2.86 o 
   7  10   3        6.30        5.52      4.01 o 
   8  10   3        0.13        0.70      4.36 o 
   9  10   3        1.64        3.31      5.07 o 
 -10  11   3       14.50        9.35      4.50 o 
  -9  11   3       13.20       12.71      4.29 o 
  -8  11   3       35.03       31.05      3.43 o 
  -7  11   3       11.83       11.99      2.03 o 
  -6  11   3       29.39       27.13      1.93 o 
  -5  11   3        9.25        7.71      1.49 o 
  -4  11   3       95.53      116.03      2.21 o 
  -3  11   3      754.77      776.42      3.70 o 
  -2  11   3     3627.53     3805.10      7.46 o 
  -1  11   3      483.82      519.86      3.96 o 
   0  11   3      346.59      361.67      2.56 o 
   1  11   3        2.82        8.23      0.83 o 
   2  11   3      204.60      219.05      2.52 o 
   3  11   3        7.98       11.15      1.84 o 
   4  11   3       78.42       71.27      3.50 o 
   5  11   3        3.14        5.39      2.57 o 
   6  11   3       79.38       81.72      3.87 o 
   7  11   3        0.02        7.87      5.60 o 
   8  11   3       16.74       18.44      4.73 o 
   9  11   3        3.12        9.16      6.13 o 
 -10  12   3        0.67       -0.15      4.48 o 
  -9  12   3        0.21       -2.17      3.22 o 
  -8  12   3        2.09        4.99      2.55 o 
  -7  12   3       14.91       14.79      1.90 o 
  -6  12   3        0.07        2.10      1.71 o 
  -5  12   3       55.79       58.38      2.09 o 
  -4  12   3        0.30        1.81      1.21 o 
  -3  12   3      508.06      545.91      3.40 o 
  -2  12   3      225.66      254.18      2.13 o 
  -1  12   3       84.34       68.34      1.59 o 
   0  12   3      495.86      547.71      3.18 o 
   1  12   3      392.26      385.73      2.93 o 
   2  12   3      219.57      227.19      2.49 o 
   3  12   3      706.57      695.16      5.86 o 
   4  12   3      164.05      150.85      4.26 o 
   5  12   3        5.83        7.33      2.59 o 
   6  12   3       34.28       34.73      3.33 o 
   7  12   3       42.53       34.10      4.37 o 
   8  12   3       11.38       12.37      4.64 o 
   9  12   3       12.97       10.38      6.26 o 
 -10  13   3        1.99        0.56      4.80 o 
  -9  13   3        6.09        8.35      3.56 o 
  -8  13   3       46.02       45.66      3.18 o 
  -7  13   3       22.15       23.45      2.44 o 
  -6  13   3      215.46      233.80      3.66 o 
  -5  13   3       32.38       28.11      1.90 o 
  -4  13   3      188.73      213.76      2.54 o 
  -3  13   3      342.14      376.16      3.21 o 
  -2  13   3      186.90      206.31      2.84 o 
  -1  13   3      172.87      234.33      2.52 o 
   0  13   3       11.95       17.61      1.08 o 
   1  13   3       55.95       59.86      1.34 o 
   2  13   3      207.11      212.24      3.12 o 
   3  13   3      116.57      109.01      2.19 o 
   4  13   3       30.74       38.75      3.14 o 
   5  13   3        1.50        3.27      2.56 o 
   6  13   3        2.86        3.69      2.96 o 
   7  13   3        5.02        7.79      4.07 o 
   8  13   3        2.50        1.35      4.63 o 
 -10  14   3        0.89        3.78      4.34 o 
  -9  14   3       38.82       36.46      3.84 o 
  -8  14   3       14.32       12.89      2.80 o 
  -7  14   3       49.77       51.02      2.77 o 
  -6  14   3       56.05       48.24      2.45 o 
  -5  14   3        3.67       10.70      1.90 o 
  -4  14   3      578.23      609.60      4.06 o 
  -3  14   3      206.75      179.87      2.24 o 
  -2  14   3      541.85      585.46      3.02 o 
  -1  14   3      272.76      253.76      2.69 o 
   0  14   3        2.72        3.49      1.00 o 
   1  14   3        1.15        2.70      0.97 o 
   2  14   3      546.93      502.79      2.79 o 
   3  14   3       49.15       41.85      1.74 o 
   4  14   3      306.61      306.66      5.53 o 
   5  14   3        9.09       12.31      2.75 o 
   6  14   3        0.00        4.27      3.01 o 
   7  14   3        0.72        2.84      3.97 o 
   8  14   3        0.45        6.32      6.57 o 
 -10  15   3       18.37       16.82      5.02 o 
  -9  15   3        5.83        7.01      3.65 o 
  -8  15   3       39.00       32.99      3.10 o 
  -7  15   3      188.53      178.22      4.17 o 
  -6  15   3      118.34      122.55      3.25 o 
  -5  15   3     1258.94     1262.13     11.12 o 
  -4  15   3      263.96      272.82      2.94 o 
  -3  15   3      994.08      990.90      4.79 o 
  -2  15   3      220.19      221.83      2.39 o 
  -1  15   3      899.24      950.27      6.67 o 
   0  15   3     1179.57     1251.42      9.67 o 
   1  15   3      474.54      532.11      3.32 o 
   2  15   3      176.43      194.56      1.91 o 
   3  15   3       19.19       29.50      1.72 o 
   4  15   3      111.93      109.96      4.93 o 
   5  15   3       65.99       73.51      3.48 o 
   6  15   3       77.83       79.10      3.95 o 
   7  15   3        0.68        7.56      3.53 o 
   8  15   3       22.33       32.11      9.22 o 
 -10  16   3        7.76       14.63      5.11 o 
  -9  16   3        8.36        8.09      4.47 o 
  -8  16   3        9.35        7.35      2.75 o 
  -7  16   3       41.53       40.43      2.74 o 
  -6  16   3       43.69       37.69      2.43 o 
  -5  16   3       75.53       70.58      2.55 o 
  -4  16   3      122.22      118.50      2.21 o 
  -3  16   3       30.12       35.15      1.47 o 
  -2  16   3      827.09      850.58      4.79 o 
  -1  16   3       18.22       20.36      1.42 o 
   0  16   3     1078.37     1106.55      4.94 o 
   1  16   3       68.96       53.34      1.66 o 
   2  16   3      344.80      325.25      2.61 o 
   3  16   3        6.21        8.04      1.51 o 
   4  16   3       13.45       13.93      2.75 o 
   5  16   3      115.58      120.91      3.64 o 
   6  16   3       15.91       23.33      3.05 o 
   7  16   3       85.77       86.43      4.45 o 
   8  16   3        1.01       18.13     12.85 o 
 -10  17   3        5.12        9.17      4.90 o 
  -9  17   3       21.32       30.40      6.49 o 
  -8  17   3        2.36        2.54      2.75 o 
  -7  17   3       36.49       41.56      2.78 o 
  -6  17   3        1.65        1.40      2.11 o 
  -5  17   3       56.21       59.36      2.44 o 
  -4  17   3       98.79       89.55      2.05 o 
  -3  17   3       32.62       22.96      1.39 o 
  -2  17   3      787.45      782.68      4.72 o 
  -1  17   3       41.77       51.24      1.70 o 
   0  17   3       99.10       81.93      1.74 o 
   1  17   3        0.44        1.32      1.05 o 
   2  17   3        3.99        5.25      0.92 o 
   3  17   3      157.28      130.87      2.30 o 
   4  17   3        1.53        1.80      1.69 o 
   5  17   3      135.57      119.59      4.00 o 
   6  17   3       33.16       36.73      3.59 o 
   7  17   3       35.44       43.17      6.58 o 
   8  17   3       66.86       65.62      7.80 o 
 -10  18   3        0.52        1.56      4.83 o 
  -9  18   3       15.06       16.91      4.65 o 
  -8  18   3       39.53       43.33      3.38 o 
  -7  18   3       28.69       26.64      2.73 o 
  -6  18   3       50.30       51.37      2.67 o 
  -5  18   3        1.04        2.24      1.96 o 
  -4  18   3       61.83       60.79      1.86 o 
  -3  18   3      317.21      337.62      6.83 o 
  -2  18   3       48.79       57.07      1.79 o 
  -1  18   3       41.43       43.48      1.99 o 
   0  18   3       94.91       88.59      1.82 o 
   1  18   3       34.63       38.04      1.43 o 
   2  18   3       48.54       37.64      1.18 o 
   3  18   3       47.41       36.79      1.56 o 
   4  18   3      106.14       91.81      2.69 o 
   5  18   3        1.25        5.49      2.75 o 
   6  18   3      135.28      133.60      5.79 o 
   7  18   3        6.57       10.78      4.65 o 
   8  18   3       17.77       22.30      6.81 o 
 -10  19   3        3.59        9.38      4.89 o 
  -9  19   3        6.16        9.04      4.48 o 
  -8  19   3        7.16        8.03      3.52 o 
  -7  19   3        4.24        4.43      2.48 o 
  -6  19   3      116.84      104.69      3.17 o 
  -5  19   3        8.03        7.14      2.06 o 
  -4  19   3      295.23      275.97      3.06 o 
  -3  19   3       63.89       64.89      2.07 o 
  -2  19   3        5.21        3.77      1.38 o 
  -1  19   3        2.77        7.38      1.64 o 
   0  19   3       35.74       39.19      1.52 o 
   1  19   3       14.36        8.29      1.17 o 
   2  19   3       11.37        8.49      0.93 o 
   3  19   3       16.04       17.46      1.76 o 
   4  19   3       59.10       49.60      2.33 o 
   5  19   3        0.47        3.49      3.88 o 
   6  19   3       23.35       26.27      4.56 o 
   7  19   3        7.94        4.95      4.58 o 
   8  19   3        5.58        9.75      6.74 o 
 -10  20   3       11.11       11.33      5.15 o 
  -9  20   3       19.07       19.37      4.73 o 
  -8  20   3       18.29       14.64      3.54 o 
  -7  20   3        5.52        6.61      2.98 o 
  -6  20   3       20.83       19.49      2.45 o 
  -5  20   3       73.77       63.76      2.66 o 
  -4  20   3       73.49       71.17      3.09 o 
  -3  20   3      257.87      247.57      5.34 o 
  -2  20   3       98.78      103.12      2.26 o 
  -1  20   3      159.65      162.20      4.55 o 
   0  20   3      115.39      110.79      2.49 o 
   1  20   3       70.95       67.07      1.69 o 
   2  20   3       73.92       62.25      2.10 o 
   3  20   3        0.05        0.67      2.10 o 
   4  20   3       11.14       10.52      2.33 o 
   5  20   3       65.53       67.28      4.86 o 
   6  20   3       38.29       42.41      4.83 o 
   7  20   3       30.63       31.76      5.14 o 
   8  20   3        0.02        5.50      9.15 o 
 -10  21   3        0.63        3.56      5.19 o 
  -9  21   3        0.03       -1.82      4.69 o 
  -8  21   3        4.16        4.31      3.49 o 
  -7  21   3        0.05        2.15      2.98 o 
  -6  21   3       13.03       10.81      2.43 o 
  -5  21   3        1.50        1.38      2.08 o 
  -4  21   3       19.83       20.49      3.03 o 
  -3  21   3       92.25       92.60      2.82 o 
  -2  21   3       43.65       36.20      1.81 o 
  -1  21   3      279.48      267.39      3.58 o 
   0  21   3      199.30      164.20      2.93 o 
   1  21   3      104.76      105.08      3.42 o 
   2  21   3        5.11        2.79      1.59 o 
   3  21   3        9.18        7.53      2.27 o 
   4  21   3        1.57        7.62      2.44 o 
   5  21   3       96.04       96.11      5.26 o 
   6  21   3       13.39       12.19      4.41 o 
   7  21   3       21.90       23.84      5.07 o 
   8  21   3       16.28       27.12      9.98 o 
  -9  22   3        6.78        1.81      4.83 o 
  -8  22   3       26.10       21.09      3.70 o 
  -7  22   3        3.69        5.42      3.11 o 
  -6  22   3        0.15        1.61      2.41 o 
  -5  22   3        0.52        0.37      2.56 o 
  -4  22   3      168.30      153.29      4.42 o 
  -3  22   3        0.96        0.94      1.40 o 
  -2  22   3      144.00      103.06      3.44 o 
  -1  22   3      199.24      151.72      3.00 o 
   0  22   3       36.59       17.94      1.88 o 
   1  22   3       23.67        9.95      1.85 o 
   2  22   3       39.80       31.62      2.04 o 
   3  22   3       66.94       52.52      3.00 o 
   4  22   3        0.12        0.94      2.33 o 
   5  22   3        0.36        2.02      3.99 o 
   6  22   3        1.05        2.89      4.54 o 
   7  22   3        1.14        5.22      4.69 o 
  -9  23   3        9.19       10.27      6.32 o 
  -8  23   3       43.35       47.85      4.21 o 
  -7  23   3        1.33        3.67      3.16 o 
  -6  23   3      300.82      294.59      5.51 o 
  -5  23   3       38.70       37.56      3.13 o 
  -4  23   3      552.45      505.34      6.24 o 
  -3  23   3       78.15       81.64      2.97 o 
  -2  23   3        0.40        4.66      1.79 o 
  -1  23   3       60.86       43.44      2.27 o 
   0  23   3       81.82       96.80      2.68 o 
   1  23   3      334.98      292.07      5.20 o 
   2  23   3      349.18      340.84      4.23 o 
   3  23   3      102.69       81.77      3.42 o 
   4  23   3       44.73       37.34      6.09 o 
   5  23   3       23.28       25.41      4.49 o 
   6  23   3       29.39       29.62      5.01 o 
   7  23   3        1.21        2.83      5.06 o 
  -9  24   3        8.12        6.07      6.13 o 
  -8  24   3       70.99       75.77      6.68 o 
  -7  24   3        7.67        4.50      4.02 o 
  -6  24   3       68.99       73.02      3.86 o 
  -5  24   3       36.95       30.48      3.14 o 
  -4  24   3       18.04       18.19      2.97 o 
  -3  24   3      278.34      234.22      4.20 o 
  -2  24   3      241.76      213.58      4.12 o 
  -1  24   3       26.88       17.89      2.10 o 
   0  24   3      544.83      489.18      5.76 o 
   1  24   3       19.62       18.14      2.09 o 
   2  24   3      309.68      283.98      5.08 o 
   3  24   3       87.59       77.45      4.13 o 
   4  24   3       31.07       25.01      3.50 o 
   5  24   3      135.28      120.77      7.23 o 
   6  24   3        3.63        4.13      4.67 o 
   7  24   3       64.12       59.84      5.95 o 
  -9  25   3        0.04        5.00      6.24 o 
  -8  25   3       18.66       17.58      5.85 o 
  -7  25   3        0.41        0.25      4.04 o 
  -6  25   3       36.17       40.95      3.56 o 
  -5  25   3       15.08       12.89      3.02 o 
  -4  25   3       38.34       43.00      3.31 o 
  -3  25   3        7.08        8.61      2.39 o 
  -2  25   3       25.64       21.71      2.56 o 
  -1  25   3       23.73       29.12      2.28 o 
   0  25   3      268.84      227.64      3.75 o 
   1  25   3       10.63       17.43      2.31 o 
   2  25   3      189.04      165.09      4.41 o 
   3  25   3        0.37        6.32      2.63 o 
   4  25   3       17.98       14.55      3.36 o 
   5  25   3        0.31       13.36      4.70 o 
   6  25   3        7.82        5.64      4.94 o 
   7  25   3       11.67       21.03      5.44 o 
  -9  26   3        4.02        9.57      8.28 o 
  -8  26   3       17.67       21.35      5.87 o 
  -7  26   3        2.86        5.05      4.39 o 
  -6  26   3       13.86       17.27      3.35 o 
  -5  26   3       14.96       18.58      3.37 o 
  -4  26   3       81.88       77.26      3.77 o 
  -3  26   3       16.67       21.52      2.63 o 
  -2  26   3      108.91       91.90      4.13 o 
  -1  26   3       11.21       13.49      2.19 o 
   0  26   3      181.60      158.40      3.68 o 
   1  26   3      347.43      329.98      5.06 o 
   2  26   3      229.21      228.07      4.94 o 
   3  26   3      357.11      343.63      5.90 o 
   4  26   3       21.40       22.02      3.56 o 
   5  26   3      204.69      195.24      6.90 o 
   6  26   3       11.23       21.11      5.20 o 
   7  26   3       43.33       37.94      5.79 o 
  -9  27   3       78.90       83.25     10.54 o 
  -8  27   3       37.77       43.07      6.74 o 
  -7  27   3      165.47      140.63      6.03 o 
  -6  27   3        0.24        6.47      3.46 o 
  -5  27   3      183.88      143.02      4.59 o 
  -4  27   3       90.70       84.17      3.96 o 
  -3  27   3      357.37      312.96      5.05 o 
  -2  27   3       27.17       28.80      2.97 o 
  -1  27   3      651.46      572.11      7.19 o 
   0  27   3        0.04        5.74      2.29 o 
   1  27   3      431.42      369.40      5.03 o 
   2  27   3      136.65      111.19      4.53 o 
   3  27   3       46.86       39.16      3.27 o 
   4  27   3       68.15       64.55      4.23 o 
   5  27   3        1.77       12.28      4.75 o 
   6  27   3       44.45       40.18      7.23 o 
   7  27   3        0.10       -1.06      9.54 o 
  -8  28   3       91.36       90.19      7.65 o 
  -7  28   3        1.24        2.00      4.50 o 
  -6  28   3      165.78      156.57      5.64 o 
  -5  28   3        0.40        3.16      3.25 o 
  -4  28   3      188.07      191.35      4.98 o 
  -3  28   3        2.10        9.79      2.46 o 
  -2  28   3       32.01       36.61      3.10 o 
  -1  28   3       56.46       61.41      2.93 o 
   0  28   3       15.80       13.08      2.38 o 
   1  28   3       13.31       14.68      2.42 o 
   2  28   3        7.38        7.05      2.79 o 
   3  28   3        0.10        0.56      2.80 o 
   4  28   3        2.92        5.75      3.53 o 
   5  28   3        3.07        3.66      4.82 o 
   6  28   3       21.74       25.71      5.43 o 
  -8  29   3        0.72        7.00      5.92 o 
  -7  29   3        3.67       10.54      4.72 o 
  -6  29   3       21.00       23.95      4.66 o 
  -5  29   3       29.67       31.28      3.74 o 
  -4  29   3      103.94       95.79      4.32 o 
  -3  29   3       57.66       57.58      3.04 o 
  -2  29   3       28.63       28.81      3.20 o 
  -1  29   3       56.90       53.14      2.90 o 
   0  29   3       21.04       18.04      2.56 o 
   1  29   3        3.25        6.22      2.27 o 
   2  29   3        2.25        3.45      2.95 o 
   3  29   3        5.22        4.42      2.99 o 
   4  29   3        3.48        0.77      3.59 o 
   5  29   3        4.49        4.39      4.95 o 
   6  29   3        1.07        7.68      5.32 o 
  -7  30   3        0.13        0.91      5.97 o 
  -6  30   3        5.58       11.51      4.51 o 
  -5  30   3        0.41        0.47      3.47 o 
  -4  30   3       21.21       17.11      3.60 o 
  -3  30   3       10.72       10.74      2.61 o 
  -2  30   3      148.79      141.62      5.15 o 
  -1  30   3        8.18       16.04      2.84 o 
   0  30   3       25.37       26.21      2.78 o 
   1  30   3        0.93        4.41      2.53 o 
   2  30   3       32.56       38.57      3.44 o 
   3  30   3        0.45       -0.21      3.13 o 
   4  30   3        6.69        8.41      3.78 o 
   5  30   3       26.71       26.73      5.42 o 
   6  30   3        0.02        5.74      5.41 o 
  -7  31   3       26.37       19.35      9.61 o 
  -6  31   3       16.41       16.98      4.76 o 
  -5  31   3        1.51        3.64      3.66 o 
  -4  31   3        0.03        1.17      3.03 o 
  -3  31   3        6.68        5.41      2.87 o 
  -2  31   3      122.27      116.26      3.99 o 
  -1  31   3       61.02       66.92      3.71 o 
   0  31   3      243.01      238.29      4.78 o 
   1  31   3       94.11      103.78      4.41 o 
   2  31   3      113.83      112.33      4.48 o 
   3  31   3       76.00       71.21      4.19 o 
   4  31   3        0.90        3.10      3.84 o 
   5  31   3       27.18       28.94      6.20 o 
   6  31   3       20.73       31.16     10.44 o 
  -7  32   3        4.62        1.09      9.45 o 
  -6  32   3       43.65       43.75      5.21 o 
  -5  32   3       30.46       26.17      4.47 o 
  -4  32   3        5.49        7.99      3.14 o 
  -3  32   3       47.53       44.32      3.43 o 
  -2  32   3       10.64       18.98      3.45 o 
  -1  32   3       59.88       56.32      3.52 o 
   0  32   3       42.85       48.56      3.33 o 
   1  32   3        4.52       11.96      3.32 o 
   2  32   3       68.07       64.13      4.32 o 
   3  32   3        1.53       11.08      3.92 o 
   4  32   3       93.68       89.59      6.42 o 
   5  32   3        0.72        7.54      5.28 o 
  -7  33   3        0.45       -4.49      8.93 o 
  -6  33   3        0.07        4.54      4.85 o 
  -5  33   3        1.18        1.04      3.28 o 
  -4  33   3       55.15       53.37      3.80 o 
  -3  33   3        5.93        8.40      3.14 o 
  -2  33   3       70.16       68.73      3.83 o 
  -1  33   3       30.44       33.87      3.71 o 
   0  33   3       52.72       54.77      3.46 o 
   1  33   3      229.35      213.52      5.73 o 
   2  33   3        0.16        7.75      3.54 o 
   3  33   3      230.72      235.18      6.53 o 
   4  33   3        0.02       10.78      4.41 o 
   5  33   3       95.86      114.34      7.93 o 
  -6  34   3       17.76       10.76      4.04 o 
  -5  34   3       44.03       46.40      4.08 o 
  -4  34   3       52.83       60.55      4.13 o 
  -3  34   3       67.73       82.52      4.48 o 
  -2  34   3       50.96       60.42      4.45 o 
  -1  34   3      179.26      200.73      5.52 o 
   0  34   3       20.80       30.41      3.40 o 
   1  34   3       16.86       25.93      4.00 o 
   2  34   3      220.46      231.05      6.17 o 
   3  34   3        0.17        9.66      4.16 o 
   4  34   3      154.06      159.45      6.34 o 
   5  34   3       15.17       20.06      9.89 o 
  -6  35   3        1.65       -1.54      5.93 o 
  -5  35   3       38.86       40.43      4.38 o 
  -4  35   3       40.66       39.52      4.88 o 
  -3  35   3        0.34        6.72      3.76 o 
  -2  35   3      315.26      323.76      6.10 o 
  -1  35   3       59.54       68.30      4.67 o 
   0  35   3      315.81      329.36      5.99 o 
   1  35   3       43.20       43.61      4.22 o 
   2  35   3      223.13      231.02      6.25 o 
   3  35   3        4.53        3.51      4.15 o 
   4  35   3       16.35       19.75      4.52 o 
  -6  36   3        0.08        2.30      7.90 o 
  -5  36   3       26.33       31.56      5.36 o 
  -4  36   3        2.87        4.16      4.61 o 
  -3  36   3       57.60       56.90      5.08 o 
  -2  36   3        0.29        9.58      3.36 o 
  -1  36   3       10.14       12.37      3.54 o 
   0  36   3        0.90        3.70      3.29 o 
   1  36   3       10.02       13.70      3.76 o 
   2  36   3        0.33        5.84      3.81 o 
   3  36   3       15.10       20.69      4.65 o 
   4  36   3        6.55        4.56      4.75 o 
  -5  37   3       29.47       28.95      5.19 o 
  -4  37   3       26.72       18.60      5.04 o 
  -3  37   3       52.98       54.92      4.11 o 
  -2  37   3       55.11       50.55      4.16 o 
  -1  37   3        2.69        4.37      3.61 o 
   0  37   3       26.06       16.18      4.03 o 
   1  37   3       26.74       25.72      4.09 o 
   2  37   3        2.66        3.46      3.61 o 
   3  37   3       58.45       57.84      5.14 o 
  -5  38   3       21.29       24.59      5.53 o 
  -4  38   3        0.77       -1.57      4.85 o 
  -3  38   3       14.74       15.52      3.97 o 
  -2  38   3        8.66        9.88      3.70 o 
  -1  38   3       17.01       16.60      3.90 o 
   0  38   3       32.72       29.69      4.25 o 
   1  38   3        0.55        2.55      4.15 o 
   2  38   3       25.22       22.52      4.75 o 
   3  38   3       18.44       21.34      4.99 o 
  -4  39   3        6.74        5.14      4.99 o 
  -3  39   3        0.12       -0.10      4.26 o 
  -2  39   3        4.15        3.87      3.83 o 
  -1  39   3        2.72        0.16      3.87 o 
   0  39   3       60.10       53.70      5.33 o 
   1  39   3       51.91       51.37      4.90 o 
   2  39   3       39.28       37.52      5.00 o 
  -4  40   3        2.90        5.89     10.21 o 
  -3  40   3        3.14        4.01      3.80 o 
  -2  40   3        7.60        3.28      3.70 o 
  -1  40   3       25.02       19.86      4.23 o 
   0  40   3       11.06       12.83      4.73 o 
   1  40   3       33.06       33.88      4.20 o 
  -3  41   3        0.88        1.13      5.00 o 
  -2  41   3        6.29        6.14      4.38 o 
  -1  41   3        3.85        5.98      4.25 o 
   0  41   3       20.16       23.55      5.05 o 
   1  41   3        7.74        3.06      7.63 o 
  -3  42   3       22.90       31.56     10.46 o 
  -2  42   3       19.54       30.41      5.52 o 
  -1  42   3       57.39       63.35      7.20 o 
   0  42   3       12.51       11.96      7.75 o 
   1  42   3       65.30       77.31      9.90 o 
 -10   0   4        3.52       -0.98      8.30 o 
  -8   0   4       16.89       15.51      9.47 o 
  -6   0   4        7.39        7.55      4.67 o 
  -4   0   4     1669.45     1843.75     17.93 o 
  -2   0   4     5925.68     6655.23     60.07 o 
   0   0   4    10216.54    11189.92     96.76 o 
   2   0   4     1255.38     1303.90     64.26 o 
   4   0   4      890.42      902.16     18.17 o 
   6   0   4      150.31      122.82     10.11 o 
   8   0   4        4.25        3.57      8.78 o 
 -11   1   4        0.13        6.86      6.19 o 
 -10   1   4        0.47        6.00      8.11 o 
  -9   1   4        4.16        5.97      3.24 o 
  -8   1   4       49.49       47.49      3.30 o 
  -7   1   4       78.44       64.60      2.81 o 
  -6   1   4      636.34      663.05      9.98 o 
  -5   1   4       83.24       83.30      1.50 o 
  -4   1   4     1040.72     1106.24      6.57 o 
  -3   1   4      325.87      311.00      2.73 o 
  -2   1   4     2187.31     2589.12     13.84 o 
  -1   1   4       14.03       11.62      1.52 o 
   0   1   4     1218.22     1329.47      6.04 o 
   1   1   4      138.31      175.84      3.43 o 
   2   1   4        8.55       10.32      2.09 o 
   3   1   4        2.81       -0.78      3.09 o 
   4   1   4       47.01       50.72      2.07 o 
   5   1   4        6.63        8.80      4.44 o 
   6   1   4       31.25       29.85      5.82 o 
   7   1   4       20.93       39.13      9.46 o 
   8   1   4        1.23        5.41      6.14 o 
 -11   2   4        6.72        6.81      5.99 o 
 -10   2   4        3.37        7.02      5.91 o 
  -9   2   4       25.97       24.11      3.56 o 
  -8   2   4        3.61        5.45      2.93 o 
  -7   2   4       36.97       35.70      2.24 o 
  -6   2   4       12.04       15.01      1.83 o 
  -5   2   4      127.23      120.52      3.08 o 
  -4   2   4       76.88       78.01      2.27 o 
  -3   2   4      862.92      962.88      3.08 o 
  -2   2   4      110.33      129.75      1.67 o 
  -1   2   4     3326.42     3511.32     11.17 o 
   0   2   4        9.87       21.99      2.55 o 
   1   2   4      226.89      232.91      2.27 o 
   2   2   4      157.69      178.94      3.40 o 
   3   2   4       27.22       29.56      3.71 o 
   4   2   4        1.66        5.80      2.59 o 
   5   2   4        2.53       -0.12      4.26 o 
   6   2   4        3.67       30.29      9.79 o 
   7   2   4       62.63       55.56      6.64 o 
   8   2   4       11.13       14.75      6.41 o 
 -11   3   4       16.39       20.88      6.09 o 
 -10   3   4        4.73        2.25      4.27 o 
  -9   3   4       24.48       24.74      3.44 o 
  -8   3   4        0.03       -0.08      2.83 o 
  -7   3   4        5.99        7.55      2.02 o 
  -6   3   4      133.54      148.53      2.87 o 
  -5   3   4       45.59       34.61      1.79 o 
  -4   3   4      153.54      125.96      3.44 o 
  -3   3   4      269.64      283.83      3.87 o 
  -2   3   4      345.10      298.33      1.98 o 
  -1   3   4       19.09       16.88      1.10 o 
   0   3   4      673.57      693.53      7.53 o 
   1   3   4       12.80       11.48      1.12 o 
   2   3   4     1215.95     1262.90      7.20 o 
   3   3   4       13.66       17.99      3.46 o 
   4   3   4      280.83      294.11      7.31 o 
   5   3   4        3.88        4.28      4.26 o 
   6   3   4      204.03      183.00      7.83 o 
   7   3   4        3.63       16.06      8.09 o 
   8   3   4       14.88       21.96      6.67 o 
 -11   4   4        0.02        2.67      9.15 o 
 -10   4   4        2.26        3.80      4.19 o 
  -9   4   4       20.24       23.06      3.42 o 
  -8   4   4       11.75        8.90      2.90 o 
  -7   4   4       72.93       69.96      2.53 o 
  -6   4   4        0.95        3.81      1.67 o 
  -5   4   4       11.61       13.94      1.09 o 
  -4   4   4      311.12      307.68      5.01 o 
  -3   4   4       12.94        9.08      1.11 o 
  -2   4   4     1211.66     1263.61     11.09 o 
  -1   4   4        0.01       -0.18      0.96 o 
   0   4   4      581.21      728.97      4.91 o 
   1   4   4      280.86      323.51      3.30 o 
   2   4   4      228.55      217.40      6.65 o 
   3   4   4      415.22      425.13      5.25 o 
   4   4   4        0.54        2.38      3.72 o 
   5   4   4       31.34       28.97      2.68 o 
   6   4   4        3.28       23.92      5.96 o 
   7   4   4       25.14       20.31     11.39 o 
   8   4   4       10.59       29.85     13.09 o 
 -11   5   4        0.04        2.47      6.07 o 
 -10   5   4        2.37       -0.93      4.47 o 
  -9   5   4        1.10       -0.70      3.11 o 
  -8   5   4        2.39        2.10      2.94 o 
  -7   5   4        2.17        2.16      1.92 o 
  -6   5   4        1.31       -0.32      1.64 o 
  -5   5   4        0.18        1.11      0.96 o 
  -4   5   4        1.00        1.38      1.09 o 
  -3   5   4      799.57      961.31      5.61 o 
  -2   5   4      142.75      151.18      1.71 o 
  -1   5   4      176.79      207.26      2.22 o 
   0   5   4        2.69        3.53      0.73 o 
   1   5   4      622.58      632.47      3.68 o 
   2   5   4        0.33        0.70      0.63 o 
   3   5   4       43.80       30.60      4.42 o 
   4   5   4        3.40        3.22      3.86 o 
   5   5   4       16.38       13.78      2.56 o 
   6   5   4      129.25      128.31      5.41 o 
   7   5   4        0.02       18.63     12.16 o 
   8   5   4       48.79       51.23      7.22 o 
 -11   6   4        1.22        9.62      7.94 o 
 -10   6   4        0.85        5.43      4.40 o 
  -9   6   4        1.12        0.26      3.17 o 
  -8   6   4        0.30        0.74      2.72 o 
  -7   6   4       14.13       12.17      3.04 o 
  -6   6   4        0.00       -1.19      1.65 o 
  -5   6   4      142.70      120.63      1.97 o 
  -4   6   4        5.10        4.37      1.20 o 
  -3   6   4      180.78      161.45      3.33 o 
  -2   6   4      673.73      797.48      5.02 o 
  -1   6   4       11.78        8.19      1.08 o 
   0   6   4        9.91       15.49      0.89 o 
   1   6   4      396.14      374.57      2.98 o 
   2   6   4      228.79      215.56      2.39 o 
   3   6   4      259.09      237.16      6.07 o 
   4   6   4       35.26       33.72      3.30 o 
   5   6   4       60.00       53.72      3.75 o 
   6   6   4        0.24        8.14      3.89 o 
   7   6   4       93.43       92.28      5.65 o 
   8   6   4       18.84       40.02      7.13 o 
 -11   7   4       37.01       35.99      8.90 o 
 -10   7   4        3.72        1.53      4.13 o 
  -9   7   4       56.69       58.62      3.92 o 
  -8   7   4        0.97        0.78      2.72 o 
  -7   7   4       32.31       32.04      3.19 o 
  -6   7   4       41.77       34.53      2.06 o 
  -5   7   4        5.40        4.85      1.05 o 
  -4   7   4       10.48        7.76      0.71 o 
  -3   7   4      285.68      347.02      4.78 o 
  -2   7   4      142.65      140.54      1.63 o 
  -1   7   4      913.74     1024.85      7.07 o 
   0   7   4      272.76      288.03      2.14 o 
   1   7   4     1335.29     1380.00      7.47 o 
   2   7   4       14.80       17.11      0.87 o 
   3   7   4        6.00        7.92      3.35 o 
   4   7   4       82.20       83.71      3.83 o 
   5   7   4       28.04       29.90      2.89 o 
   6   7   4      145.92      146.21      7.22 o 
   7   7   4       47.83       57.46      7.87 o 
   8   7   4       23.86       25.50      6.72 o 
 -11   8   4        1.34       10.41      8.60 o 
 -10   8   4       20.68       23.48      4.75 o 
  -9   8   4        3.90        2.10      3.32 o 
  -8   8   4       36.56       36.88      3.31 o 
  -7   8   4       46.04       44.40      3.43 o 
  -6   8   4        1.24        5.52      1.59 o 
  -5   8   4       20.81       20.29      1.25 o 
  -4   8   4      125.69      126.25      2.46 o 
  -3   8   4       10.49       13.19      1.14 o 
  -2   8   4        0.92        4.21      0.82 o 
  -1   8   4      208.29      211.58      2.52 o 
   0   8   4      123.43      149.74      1.95 o 
   1   8   4       64.64       73.55      1.71 o 
   2   8   4       37.56       34.89      1.17 o 
   3   8   4        3.11        2.52      3.34 o 
   4   8   4        4.91        7.89      2.94 o 
   5   8   4      132.22      123.02      3.90 o 
   6   8   4        1.71       10.48      5.64 o 
   7   8   4       12.52       15.79      4.46 o 
   8   8   4        2.73       12.72      6.49 o 
 -10   9   4        0.26        0.56      4.65 o 
  -9   9   4        4.16        6.84      3.43 o 
  -8   9   4       42.66       42.48      3.08 o 
  -7   9   4        1.98        2.46      2.95 o 
  -6   9   4      613.29      633.92      4.77 o 
  -5   9   4        2.83        1.74      1.13 o 
  -4   9   4      894.48      871.52      5.55 o 
  -3   9   4        2.77        3.34      0.79 o 
  -2   9   4      977.51     1007.44      8.29 o 
  -1   9   4      352.86      403.04      3.45 o 
   0   9   4        2.83        5.83      0.70 o 
   1   9   4      119.58      136.98      2.01 o 
   2   9   4        0.33        2.27      0.94 o 
   3   9   4        2.00        2.86      1.55 o 
   4   9   4       86.28       94.02      3.93 o 
   5   9   4        0.31       11.77      2.81 o 
   6   9   4        1.99        5.11      3.74 o 
   7   9   4        0.29        2.02      4.34 o 
   8   9   4        0.79        7.84      6.30 o 
 -10  10   4        8.00       12.32      4.53 o 
  -9  10   4        1.72       -2.98      3.30 o 
  -8  10   4       14.43       11.91      2.40 o 
  -7  10   4        0.16        1.32      2.13 o 
  -6  10   4        4.95        6.49      1.60 o 
  -5  10   4       88.22       87.36      1.77 o 
  -4  10   4        1.64        1.59      0.99 o 
  -3  10   4       34.81       27.78      0.99 o 
  -2  10   4      459.37      423.86      3.34 o 
  -1  10   4       47.62       43.56      1.63 o 
   0  10   4      293.17      302.04      2.40 o 
   1  10   4      187.72      185.43      1.99 o 
   2  10   4      821.31      878.57      6.24 o 
   3  10   4      123.73      118.47      2.00 o 
   4  10   4      113.77      122.08      4.27 o 
   5  10   4      128.65      126.03      3.94 o 
   6  10   4       21.59       26.43      4.11 o 
   7  10   4       46.91       41.44      4.91 o 
   8  10   4        5.07        9.48      6.52 o 
 -10  11   4        3.94       11.36      4.72 o 
  -9  11   4        0.37        0.15      3.49 o 
  -8  11   4       12.21        9.93      2.39 o 
  -7  11   4        2.39        0.41      2.16 o 
  -6  11   4       11.73       16.15      1.69 o 
  -5  11   4       65.98       75.70      1.78 o 
  -4  11   4        1.49        4.28      1.22 o 
  -3  11   4      174.19      178.72      2.23 o 
  -2  11   4      194.40      180.43      2.69 o 
  -1  11   4     1813.98     1726.38     13.82 o 
   0  11   4      362.66      337.87      2.25 o 
   1  11   4      742.15      717.41      3.37 o 
   2  11   4        3.03        4.15      1.02 o 
   3  11   4     1313.61     1274.00     12.66 o 
   4  11   4      161.06      155.40      4.58 o 
   5  11   4      149.18      152.54      4.73 o 
   6  11   4       46.51       44.72      4.42 o 
   7  11   4        0.48        3.58      4.27 o 
   8  11   4       12.43       13.56      6.52 o 
 -10  12   4       42.87       47.72      5.35 o 
  -9  12   4       10.67       12.11      3.36 o 
  -8  12   4       55.39       61.30      3.12 o 
  -7  12   4        3.26        3.97      2.22 o 
  -6  12   4       12.01       12.76      1.71 o 
  -5  12   4        1.31        5.45      1.30 o 
  -4  12   4      470.15      486.36      3.93 o 
  -3  12   4      197.81      215.69      2.44 o 
  -2  12   4        9.69        9.83      0.97 o 
  -1  12   4       10.96       13.92      1.46 o 
   0  12   4       12.03        9.06      1.04 o 
   1  12   4       39.92       43.19      1.24 o 
   2  12   4      186.47      190.68      2.55 o 
   3  12   4       48.55       49.02      2.07 o 
   4  12   4      131.59      137.03      4.43 o 
   5  12   4       59.63       61.55      3.46 o 
   6  12   4       57.17       66.84      3.90 o 
   7  12   4        1.70        8.80      4.35 o 
   8  12   4        6.18       13.58      6.76 o 
 -10  13   4       35.57       36.09      5.14 o 
  -9  13   4        0.94        0.89      3.62 o 
  -8  13   4      156.80      165.91      4.90 o 
  -7  13   4       65.98       64.65      3.60 o 
  -6  13   4      322.53      331.69      3.95 o 
  -5  13   4      315.36      321.08      3.24 o 
  -4  13   4        4.26        6.57      1.28 o 
  -3  13   4      249.53      250.63      2.65 o 
  -2  13   4      358.14      332.25      2.52 o 
  -1  13   4      197.93      185.68      2.75 o 
   0  13   4     1608.61     1619.69      7.32 o 
   1  13   4       77.20       77.38      1.60 o 
   2  13   4      476.39      475.30      4.54 o 
   3  13   4      696.18      702.14      5.36 o 
   4  13   4        2.83       11.21      4.08 o 
   5  13   4      223.39      228.45      4.95 o 
   6  13   4        4.80       10.38      3.54 o 
   7  13   4       26.48       30.34      6.27 o 
   8  13   4       20.60       24.56      7.71 o 
 -10  14   4        7.93       13.12      4.94 o 
  -9  14   4       28.97       26.33      4.56 o 
  -8  14   4       88.74       81.72      4.22 o 
  -7  14   4      100.53       99.50      5.31 o 
  -6  14   4      240.90      231.88      3.55 o 
  -5  14   4        7.02       11.49      1.55 o 
  -4  14   4      190.47      177.12      2.43 o 
  -3  14   4      399.76      411.47      4.24 o 
  -2  14   4       90.39       78.24      1.41 o 
  -1  14   4      342.08      307.02      3.07 o 
   0  14   4       64.87       59.31      1.56 o 
   1  14   4        0.90        3.32      1.06 o 
   2  14   4      267.41      248.79      2.11 o 
   3  14   4       10.00       14.07      2.44 o 
   4  14   4      257.26      247.16      5.38 o 
   5  14   4      130.45      126.67      4.19 o 
   6  14   4       76.13       74.25      4.43 o 
   7  14   4       50.38       53.13      6.91 o 
   8  14   4        4.63        5.30      6.61 o 
 -10  15   4        0.47        0.00      4.51 o 
  -9  15   4        0.10        2.22      4.27 o 
  -8  15   4        7.21       13.41      3.40 o 
  -7  15   4       36.75       35.30      3.10 o 
  -6  15   4       73.86       73.58      2.57 o 
  -5  15   4      238.40      218.61      4.20 o 
  -4  15   4        0.73        0.61      1.34 o 
  -3  15   4      571.21      534.80      3.76 o 
  -2  15   4        4.04        3.33      0.72 o 
  -1  15   4      237.01      232.86      3.07 o 
   0  15   4       92.44       86.00      1.75 o 
   1  15   4       35.67       39.06      1.41 o 
   2  15   4       18.22       10.77      1.13 o 
   3  15   4      249.77      231.27      3.42 o 
   4  15   4      163.49      151.81      4.11 o 
   5  15   4      109.88      106.26      4.49 o 
   6  15   4        0.47        3.70      4.05 o 
   7  15   4       20.36       24.62      6.54 o 
   8  15   4        3.11       -3.09      9.31 o 
 -10  16   4        0.96        1.91      4.88 o 
  -9  16   4       34.47       27.45      4.80 o 
  -8  16   4       12.41       17.16      4.06 o 
  -7  16   4      173.92      166.12      4.33 o 
  -6  16   4      212.65      200.79      3.51 o 
  -5  16   4      166.32      151.52      2.62 o 
  -4  16   4      500.06      477.77      3.78 o 
  -3  16   4      145.96      161.90      2.34 o 
  -2  16   4        5.02       12.91      1.53 o 
  -1  16   4       53.08       51.16      1.73 o 
   0  16   4        0.38        4.10      1.17 o 
   1  16   4        4.72        3.97      1.17 o 
   2  16   4       53.18       52.85      2.01 o 
   3  16   4       43.24       47.47      2.57 o 
   4  16   4        0.01        4.51      3.17 o 
   5  16   4      119.01      115.05      4.65 o 
   6  16   4        5.55        8.08      3.71 o 
   7  16   4       37.95       29.69      5.58 o 
 -10  17   4       34.65       26.83      5.21 o 
  -9  17   4       43.71       38.05      4.84 o 
  -8  17   4       30.08       25.79      4.06 o 
  -7  17   4       48.37       48.00      3.36 o 
  -6  17   4        0.07        1.52      2.00 o 
  -5  17   4        9.67       12.72      1.69 o 
  -4  17   4       37.09       29.05      1.63 o 
  -3  17   4       32.04       33.58      1.61 o 
  -2  17   4      129.81      127.25      2.46 o 
  -1  17   4       24.02       25.60      1.61 o 
   0  17   4      144.61      139.20      2.22 o 
   1  17   4        1.48        1.42      1.20 o 
   2  17   4       13.88       10.71      1.55 o 
   3  17   4      430.15      395.82      4.17 o 
   4  17   4      110.83       87.43      6.08 o 
   5  17   4       59.31       59.17      4.72 o 
   6  17   4       70.85       60.10      5.00 o 
   7  17   4        1.20       12.20      6.31 o 
 -10  18   4        0.09       -0.04      4.93 o 
  -9  18   4        1.20       -0.12      4.17 o 
  -8  18   4        3.55        5.00      3.82 o 
  -7  18   4        1.20        4.46      2.72 o 
  -6  18   4        3.63        2.23      2.05 o 
  -5  18   4       66.72       67.24      2.11 o 
  -4  18   4      174.19      161.69      3.19 o 
  -3  18   4        4.45        5.64      1.39 o 
  -2  18   4       99.28      104.85      2.38 o 
  -1  18   4       20.71       20.35      1.65 o 
   0  18   4      355.58      376.59      4.35 o 
   1  18   4      224.88      190.99      3.11 o 
   2  18   4       67.28       68.36      2.30 o 
   3  18   4      122.57      102.71      3.14 o 
   4  18   4      114.44      119.35      6.58 o 
   5  18   4      101.93       93.76      5.18 o 
   6  18   4       17.66       18.50      4.64 o 
   7  18   4       45.75       52.80      7.10 o 
 -10  19   4        2.07        0.15      4.78 o 
  -9  19   4        7.46        5.00      4.45 o 
  -8  19   4        1.24        6.43      4.01 o 
  -7  19   4        2.74        0.16      2.87 o 
  -6  19   4        7.45        4.33      2.17 o 
  -5  19   4      118.59      128.79      2.59 o 
  -4  19   4        0.37        3.36      1.51 o 
  -3  19   4      258.39      284.00      4.73 o 
  -2  19   4      109.56       96.35      2.17 o 
  -1  19   4      675.72      771.54      5.82 o 
   0  19   4       27.84       18.78      1.48 o 
   1  19   4      129.27      142.56      2.30 o 
   2  19   4       55.52       41.42      1.96 o 
   3  19   4        0.67        3.37      3.06 o 
   4  19   4       46.61       44.92      3.92 o 
   5  19   4       21.25       24.24      4.45 o 
   6  19   4       32.13       40.96      5.12 o 
   7  19   4        6.61       14.05      6.57 o 
 -10  20   4       24.97       22.88      5.23 o 
  -9  20   4        0.06        2.66      4.57 o 
  -8  20   4       86.13       84.43      5.05 o 
  -7  20   4       28.43       25.96      3.25 o 
  -6  20   4       46.91       44.56      3.06 o 
  -5  20   4       40.21       32.16      2.30 o 
  -4  20   4       54.55       58.09      1.92 o 
  -3  20   4      450.31      404.38     11.11 o 
  -2  20   4      521.79      482.01      5.32 o 
  -1  20   4      746.94      633.48      4.57 o 
   0  20   4       59.98       42.70      2.27 o 
   1  20   4      618.79      497.98      5.89 o 
   2  20   4       85.10       84.10      2.98 o 
   3  20   4      338.25      284.74      6.27 o 
   4  20   4      117.37       98.89      4.73 o 
   5  20   4       17.39       14.26      4.34 o 
   6  20   4       71.11       71.88      6.17 o 
   7  20   4       15.16       16.95      6.49 o 
 -10  21   4        7.21        3.47      8.27 o 
  -9  21   4       16.19       16.79      4.87 o 
  -8  21   4       14.23       13.48      4.21 o 
  -7  21   4       63.25       62.33      3.68 o 
  -6  21   4      193.06      195.41      4.53 o 
  -5  21   4      121.15      106.65      2.97 o 
  -4  21   4       53.36       48.62      2.25 o 
  -3  21   4      174.02      152.08      4.86 o 
  -2  21   4        2.02        5.47      1.74 o 
  -1  21   4       69.36       53.39      1.95 o 
   0  21   4       64.44       53.67      1.88 o 
   1  21   4       38.44       34.14      1.65 o 
   2  21   4      116.48       87.81      3.10 o 
   3  21   4      120.57      107.85      4.70 o 
   4  21   4       10.78        5.87      3.38 o 
   5  21   4       51.92       45.63      4.77 o 
   6  21   4        7.73        9.78      4.71 o 
   7  21   4        2.29        7.37      6.42 o 
  -9  22   4        0.97        4.20      4.76 o 
  -8  22   4       30.87       35.75      4.54 o 
  -7  22   4        0.72        1.21      3.76 o 
  -6  22   4       26.68       24.29      3.04 o 
  -5  22   4        3.23        6.74      2.12 o 
  -4  22   4        1.97        3.18      2.44 o 
  -3  22   4       10.78       10.84      2.44 o 
  -2  22   4       91.73       68.09      2.34 o 
  -1  22   4       14.36       11.51      1.97 o 
   0  22   4        5.41        2.79      1.46 o 
   1  22   4        3.94        2.11      1.73 o 
   2  22   4       34.29       26.71      2.58 o 
   3  22   4        0.03       -0.94      3.10 o 
   4  22   4        9.11       13.41      3.66 o 
   5  22   4        9.06       10.77      4.42 o 
   6  22   4       13.96       16.18      4.95 o 
   7  22   4        2.92        6.35      6.35 o 
  -9  23   4        4.32        4.20      4.73 o 
  -8  23   4       63.81       73.85      5.24 o 
  -7  23   4        1.02       -0.37      3.64 o 
  -6  23   4      183.97      178.58      4.57 o 
  -5  23   4        7.79        6.46      2.63 o 
  -4  23   4      162.86      134.79      3.88 o 
  -3  23   4      128.06      118.91      4.96 o 
  -2  23   4       15.51       11.11      1.88 o 
  -1  23   4        1.11        2.61      1.94 o 
   0  23   4       15.89       22.29      2.08 o 
   1  23   4       37.74       28.77      2.22 o 
   2  23   4        0.15        2.29      2.25 o 
   3  23   4        5.26        0.62      3.32 o 
   4  23   4        2.22        4.60      3.66 o 
   5  23   4       31.70       32.55      4.89 o 
   6  23   4        4.56        6.35      4.87 o 
   7  23   4       14.16       22.15      9.45 o 
  -9  24   4        0.44       -0.79      6.24 o 
  -8  24   4      124.43      131.16      7.80 o 
  -7  24   4        0.00       -0.17      5.31 o 
  -6  24   4       36.67       33.95      4.32 o 
  -5  24   4        1.43        3.52      2.78 o 
  -4  24   4      128.09      117.05      3.87 o 
  -3  24   4      100.81       86.99     10.91 o 
  -2  24   4      523.82      429.58      4.27 o 
  -1  24   4      182.71      149.58      3.31 o 
   0  24   4      566.12      464.99      4.91 o 
   1  24   4      108.14       89.11      2.86 o 
   2  24   4       83.74       58.81      3.11 o 
   3  24   4       35.89       29.66      3.95 o 
   4  24   4      111.38       99.12      5.18 o 
   5  24   4        0.52        4.53      4.56 o 
   6  24   4       29.74       33.64      5.26 o 
  -9  25   4       16.08       21.31      6.84 o 
  -8  25   4        2.38       13.42      6.17 o 
  -7  25   4        0.79        1.70      5.58 o 
  -6  25   4       81.15       66.43      5.79 o 
  -5  25   4        1.22        1.18      2.83 o 
  -4  25   4       39.05       28.45      3.16 o 
  -3  25   4       66.12       67.48      4.08 o 
  -2  25   4       70.15       60.03      2.31 o 
  -1  25   4      117.73      107.52      3.05 o 
   0  25   4       30.51       30.88      2.35 o 
   1  25   4      182.17      177.02      3.61 o 
   2  25   4        0.31        2.37      2.50 o 
   3  25   4      135.87      120.67      5.37 o 
   4  25   4        0.04        2.71      3.80 o 
   5  25   4       43.72       43.29      5.10 o 
   6  25   4       11.77       11.54      5.21 o 
  -9  26   4        4.34        3.29      8.72 o 
  -8  26   4        7.56       16.09      6.46 o 
  -7  26   4       21.70       20.18      5.81 o 
  -6  26   4        5.33        8.83      4.02 o 
  -5  26   4      232.11      220.89      5.01 o 
  -4  26   4        0.39        4.83      2.98 o 
  -3  26   4      373.27      333.23      6.60 o 
  -2  26   4       18.81       21.82      2.36 o 
  -1  26   4      254.55      228.46      3.94 o 
   0  26   4       14.25       14.88      2.21 o 
   1  26   4        0.27        1.78      2.62 o 
   2  26   4       12.38       13.63      2.73 o 
   3  26   4       17.20       14.56      3.91 o 
   4  26   4        0.19        0.52      3.86 o 
   5  26   4       11.23       10.98      5.72 o 
   6  26   4        8.44        6.58      5.27 o 
  -9  27   4        0.73       -5.99      8.68 o 
  -8  27   4        6.05       13.60      9.15 o 
  -7  27   4        5.60        5.47      5.67 o 
  -6  27   4        4.53        5.44      4.13 o 
  -5  27   4        1.55        4.66      3.15 o 
  -4  27   4       21.62       24.23      3.24 o 
  -3  27   4      114.82       93.50      4.69 o 
  -2  27   4       10.12        6.42      2.50 o 
  -1  27   4       65.06       54.79      3.10 o 
   0  27   4       21.39       25.67      2.39 o 
   1  27   4       87.70       77.59      3.56 o 
   2  27   4       14.50       16.76      2.98 o 
   3  27   4        0.05        0.40      3.88 o 
   4  27   4        5.41        7.49      4.11 o 
   5  27   4       12.94       14.78      5.09 o 
   6  27   4        0.32        3.94      5.26 o 
  -9  28   4       17.08       12.31      8.72 o 
  -8  28   4        2.04       15.33      9.00 o 
  -7  28   4       12.74       10.09      5.73 o 
  -6  28   4        1.38        2.48      7.50 o 
  -5  28   4       11.98        8.67      3.34 o 
  -4  28   4        2.42        7.68      3.10 o 
  -3  28   4       12.58       14.78      3.10 o 
  -2  28   4        5.24        5.00      2.55 o 
  -1  28   4        4.92        4.09      2.22 o 
   0  28   4       21.04       21.03      2.51 o 
   1  28   4        1.22        3.88      2.89 o 
   2  28   4        0.07        1.89      2.89 o 
   3  28   4        1.34        0.62      3.99 o 
   4  28   4       34.15       25.81      4.01 o 
   5  28   4        4.50       14.00      5.05 o 
   6  28   4        0.32        2.14      6.41 o 
  -8  29   4       30.97       36.95     10.71 o 
  -7  29   4        8.05       13.60      6.29 o 
  -6  29   4       43.81       36.02      6.64 o 
  -5  29   4       31.64       31.32      3.58 o 
  -4  29   4       34.02       37.59      4.30 o 
  -3  29   4        0.10        0.91      3.05 o 
  -2  29   4       22.86       23.34      2.86 o 
  -1  29   4       27.91       29.70      2.64 o 
   0  29   4       99.50       96.88      4.10 o 
   1  29   4        1.09        3.79      2.79 o 
   2  29   4       36.78       34.80      4.19 o 
   3  29   4        7.59        4.79      3.95 o 
   4  29   4        5.27        4.25      3.87 o 
   5  29   4        0.26        9.96      5.33 o 
   6  29   4        0.63       12.28      9.63 o 
  -7  30   4        9.58        4.60      5.89 o 
  -6  30   4        3.44        8.27      5.74 o 
  -5  30   4        3.38        9.61      4.12 o 
  -4  30   4       33.54       44.30      4.56 o 
  -3  30   4        0.44       11.25      3.05 o 
  -2  30   4       28.24       35.06      3.18 o 
  -1  30   4       15.24       15.34      2.68 o 
   0  30   4       29.84       30.03      2.83 o 
   1  30   4        0.00        0.98      3.23 o 
   2  30   4        1.39        4.63      4.82 o 
   3  30   4        0.76       -1.04      4.29 o 
   4  30   4        3.92        1.71      4.03 o 
   5  30   4       12.10       13.97      5.45 o 
  -7  31   4        3.76        6.07      6.28 o 
  -6  31   4       33.12       24.25     10.59 o 
  -5  31   4       16.81       20.04      4.56 o 
  -4  31   4      148.64      151.92      5.20 o 
  -3  31   4      100.64      104.41      4.20 o 
  -2  31   4       60.02       54.50      3.52 o 
  -1  31   4      164.79      163.46      4.11 o 
   0  31   4        1.62        0.64      2.72 o 
   1  31   4       66.46       64.97      3.98 o 
   2  31   4        3.25        4.59      3.96 o 
   3  31   4        7.03        6.88      4.53 o 
   4  31   4        3.12        4.05      4.16 o 
   5  31   4       11.32       18.59      5.70 o 
  -7  32   4        3.36        8.12      6.57 o 
  -6  32   4       76.15       75.71      7.31 o 
  -5  32   4        0.53       -0.30      4.39 o 
  -4  32   4      172.50      184.13      6.45 o 
  -3  32   4       36.28       44.84      3.58 o 
  -2  32   4      104.70      108.92      4.73 o 
  -1  32   4       82.70       89.75      3.88 o 
   0  32   4        3.31        7.62      2.89 o 
   1  32   4       65.70       67.57      4.15 o 
   2  32   4        0.05        5.45      4.55 o 
   3  32   4        2.54        2.26      4.64 o 
   4  32   4       11.16       15.30      4.55 o 
   5  32   4       49.14       73.04     11.40 o 
  -7  33   4        3.23       -0.14      8.65 o 
  -6  33   4        3.44        2.55      6.01 o 
  -5  33   4        0.76        3.63      4.64 o 
  -4  33   4       80.60       87.70      4.88 o 
  -3  33   4        0.02        4.41      3.48 o 
  -2  33   4      293.57      300.55      5.75 o 
  -1  33   4       81.59       82.12      3.91 o 
   0  33   4      323.63      313.92      6.60 o 
   1  33   4       64.08       62.53      4.20 o 
   2  33   4      117.41      126.19      6.19 o 
   3  33   4       47.15       48.11      5.36 o 
   4  33   4       15.76       18.26      4.72 o 
  -7  34   4        0.17       -6.74      9.39 o 
  -6  34   4        1.74       11.10      6.35 o 
  -5  34   4       20.37       18.63      5.04 o 
  -4  34   4       10.73       13.43      3.98 o 
  -3  34   4        6.18        8.25      3.49 o 
  -2  34   4        0.31        6.09      3.64 o 
  -1  34   4       31.56       31.88      3.52 o 
   0  34   4        0.46        3.62      3.66 o 
   1  34   4       48.02       49.75      4.29 o 
   2  34   4       45.95       52.27      5.52 o 
   3  34   4       26.65       27.31      5.29 o 
   4  34   4       12.76       12.91      4.70 o 
  -6  35   4       25.75       24.19      5.63 o 
  -5  35   4       27.76       18.66      5.13 o 
  -4  35   4       28.04       26.60      4.38 o 
  -3  35   4        0.04        3.05      3.48 o 
  -2  35   4       68.98       67.64      4.60 o 
  -1  35   4        0.84        1.00      3.27 o 
   0  35   4       68.17       56.99      4.47 o 
   1  35   4        3.34        7.09      3.82 o 
   2  35   4       16.06       15.05      4.95 o 
   3  35   4       48.63       45.42      4.91 o 
   4  35   4        7.37        6.54      7.48 o 
  -6  36   4       63.27       56.21     11.24 o 
  -5  36   4       46.65       51.12      6.03 o 
  -4  36   4       91.79       85.09      5.51 o 
  -3  36   4        1.24        4.03      4.14 o 
  -2  36   4        3.22        6.43      3.71 o 
  -1  36   4       21.22       19.93      3.89 o 
   0  36   4        7.28       10.42      4.00 o 
   1  36   4       33.33       35.52      5.34 o 
   2  36   4       16.57       22.10      5.44 o 
   3  36   4       18.68       34.30      5.02 o 
  -5  37   4      135.28      142.80      7.08 o 
  -4  37   4       42.44       40.73      7.20 o 
  -3  37   4      122.88      127.18      5.77 o 
  -2  37   4      167.54      171.95      5.25 o 
  -1  37   4       57.84       59.25      4.57 o 
   0  37   4      153.98      160.38      5.88 o 
   1  37   4       96.72      108.66      6.45 o 
   2  37   4       16.62       22.62      5.35 o 
   3  37   4      175.83      185.71     12.87 o 
  -4  38   4       78.62       85.96      6.62 o 
  -3  38   4       26.57       38.42      4.72 o 
  -2  38   4       34.85       39.39      4.01 o 
  -1  38   4      184.64      187.90      7.09 o 
   0  38   4        0.00        7.00      4.08 o 
   1  38   4      240.50      232.04      8.21 o 
   2  38   4       92.08      108.77      6.89 o 
  -4  39   4        7.40       12.43      7.01 o 
  -3  39   4       18.65       21.35      4.60 o 
  -2  39   4       47.82       52.63      4.31 o 
  -1  39   4        9.12       10.33      4.80 o 
   0  39   4      127.57      128.78      5.88 o 
   1  39   4       11.41       19.44      5.61 o 
  -3  40   4       29.40       27.37      5.63 o 
  -2  40   4        0.46        1.68      3.88 o 
  -1  40   4       21.06       16.81      4.79 o 
   0  40   4        2.12        7.70      4.20 o 
  -3  41   4       78.02       88.92     11.69 o 
  -2  41   4       15.12       15.43      5.00 o 
  -1  41   4       58.62       51.72      8.78 o 
  -2  42   4        2.14        9.10      9.70 o 
  -1  42   4       16.85       11.45      7.90 o 
 -11   0   5        0.57       10.71      9.50 o 
  -9   0   5        3.73        9.63      4.57 o 
  -7   0   5        0.50        2.48      3.38 o 
  -5   0   5        6.98       13.36      1.65 o 
  -3   0   5      633.26      646.16     11.10 o 
  -1   0   5       76.83      115.20      3.15 o 
   1   0   5      177.70      188.19      3.81 o 
   3   0   5       19.84       13.69      5.42 o 
   5   0   5       53.02       48.08      8.28 o 
   7   0   5       57.24       32.54      9.63 o 
 -11   1   5        0.00        1.94      6.85 o 
 -10   1   5       27.12       34.33      4.23 o 
  -9   1   5        2.25        0.37      3.19 o 
  -8   1   5      157.56      153.31      5.34 o 
  -7   1   5       47.10       40.60      3.57 o 
  -6   1   5      220.96      234.25      4.49 o 
  -5   1   5      141.89      161.67      5.04 o 
  -4   1   5       84.73       80.62      2.71 o 
  -3   1   5      759.15      795.78     12.82 o 
  -2   1   5        2.94        8.55      0.56 o 
  -1   1   5      157.46      165.16      2.52 o 
   0   1   5      545.85      511.94      5.00 o 
   1   1   5       21.33       16.43      1.48 o 
   2   1   5       78.61       81.91      1.78 o 
   3   1   5       15.97        7.74      3.63 o 
   4   1   5        1.91        0.19      4.24 o 
   5   1   5       98.41      101.90      6.59 o 
   6   1   5       20.28       18.14      7.33 o 
   7   1   5       36.46       64.40      7.46 o 
   8   1   5        8.77       15.13      7.30 o 
 -11   2   5       13.17       10.59      6.28 o 
 -10   2   5       45.75       43.45      4.24 o 
  -9   2   5        5.09        7.12      3.28 o 
  -8   2   5       80.65       80.07      3.99 o 
  -7   2   5        0.37        3.46      3.05 o 
  -6   2   5       11.95       15.68      2.50 o 
  -5   2   5        1.52        3.89      1.07 o 
  -4   2   5       15.39       14.87      1.67 o 
  -3   2   5      108.87      110.66      2.25 o 
  -2   2   5        4.01        9.96      0.67 o 
  -1   2   5       40.22       40.88      2.04 o 
   0   2   5       93.75      113.25      2.76 o 
   1   2   5      228.57      252.77      3.81 o 
   2   2   5      144.86      141.88      4.23 o 
   3   2   5        5.41        6.19      3.64 o 
   4   2   5      105.49       96.71      5.95 o 
   5   2   5        8.83       24.26      7.45 o 
   6   2   5        3.54        9.16      5.57 o 
   7   2   5        8.59       15.90      6.42 o 
   8   2   5        1.79       12.71      9.54 o 
 -11   3   5       36.78       40.71      6.89 o 
 -10   3   5        3.17        5.25      4.66 o 
  -9   3   5      130.49      133.31      4.74 o 
  -8   3   5       19.21       17.60      3.05 o 
  -7   3   5      165.11      158.01      4.92 o 
  -6   3   5      241.94      241.84      5.01 o 
  -5   3   5      506.32      528.66      2.93 o 
  -4   3   5      664.83      729.76      5.90 o 
  -3   3   5      191.70      220.72      2.74 o 
  -2   3   5      229.77      325.79      2.20 o 
  -1   3   5      603.55      691.11      5.64 o 
   0   3   5        1.22        0.63      0.60 o 
   1   3   5      178.08      200.12      3.25 o 
   2   3   5       65.40       49.05      1.84 o 
   3   3   5        2.06       -3.58      3.58 o 
   4   3   5       73.73       77.71      5.41 o 
   5   3   5      193.72      181.06      7.63 o 
   6   3   5       29.63       35.06      6.21 o 
   7   3   5       62.27       68.74      7.42 o 
   8   3   5       11.38        5.99      6.87 o 
 -11   4   5       12.63       18.81      6.99 o 
 -10   4   5        3.00       11.11      4.53 o 
  -9   4   5       15.73       21.97      3.65 o 
  -8   4   5        7.09       10.54      3.04 o 
  -7   4   5        0.70        3.72      4.02 o 
  -6   4   5       27.87       22.50      2.63 o 
  -5   4   5       42.84       46.31      1.50 o 
  -4   4   5       64.81       61.24      1.37 o 
  -3   4   5      192.00      176.45      2.64 o 
  -2   4   5       18.10       15.06      0.65 o 
  -1   4   5      205.04      185.80      2.36 o 
   0   4   5       52.32       36.32      0.96 o 
   1   4   5      185.76      205.79      3.51 o 
   2   4   5      324.59      283.09      5.50 o 
   3   4   5       29.15       27.67      4.09 o 
   4   4   5      505.11      491.80      9.58 o 
   5   4   5       93.26       89.47      6.46 o 
   6   4   5       39.74       40.33      6.19 o 
   7   4   5       31.75       34.08      6.85 o 
   8   4   5        0.01        2.77     10.20 o 
 -11   5   5       19.35       26.50      7.00 o 
 -10   5   5        1.69       -1.20      4.23 o 
  -9   5   5       77.90       78.08      4.20 o 
  -8   5   5        0.41        1.73      2.79 o 
  -7   5   5       86.07       90.64      4.41 o 
  -6   5   5        0.00        2.66      1.63 o 
  -5   5   5      133.34      136.41      2.13 o 
  -4   5   5       25.08       35.84      1.44 o 
  -3   5   5        8.27        5.93      1.42 o 
  -2   5   5      603.10      632.35      3.74 o 
  -1   5   5      233.26      243.79      3.32 o 
   0   5   5       24.64       21.49      1.03 o 
   1   5   5      176.64      188.78      4.68 o 
   2   5   5      511.83      487.01      7.65 o 
   3   5   5       35.51       38.28      4.46 o 
   4   5   5        3.69       10.16      5.91 o 
   5   5   5        1.33       24.89      5.37 o 
   6   5   5       64.56       60.88      6.48 o 
   7   5   5        0.11       11.92     13.29 o 
   8   5   5       18.23       31.70      7.56 o 
 -11   6   5        7.36        5.97      6.05 o 
 -10   6   5        0.46        0.09      3.69 o 
  -9   6   5        0.22        0.99      3.43 o 
  -8   6   5       62.49       57.10      3.64 o 
  -7   6   5        5.58        7.90      3.18 o 
  -6   6   5      205.71      224.40      3.36 o 
  -5   6   5        0.28        2.03      1.16 o 
  -4   6   5      593.07      647.91      4.65 o 
  -3   6   5        6.78       10.06      1.57 o 
  -2   6   5      536.90      564.80      3.53 o 
  -1   6   5      535.25      594.53      4.22 o 
   0   6   5       27.85       25.26      0.93 o 
   1   6   5      174.56      167.63      2.35 o 
   2   6   5      154.12      142.67      5.92 o 
   3   6   5      801.89      776.90     10.81 o 
   4   6   5        0.10        1.77      4.34 o 
   5   6   5      245.25      222.19      8.03 o 
   6   6   5       33.67       38.80      6.22 o 
   7   6   5       54.37       42.93      7.09 o 
 -11   7   5        0.28       -5.00      9.03 o 
 -10   7   5        0.97       -2.73      4.51 o 
  -9   7   5        6.77        7.42      3.45 o 
  -8   7   5        0.26        4.50      3.76 o 
  -7   7   5      112.34      111.38      4.39 o 
  -6   7   5      110.50       93.54      2.49 o 
  -5   7   5      393.14      382.35      6.94 o 
  -4   7   5     1332.98     1319.15      7.10 o 
  -3   7   5     1320.58     1349.16      6.58 o 
  -2   7   5      818.96      851.45      3.56 o 
  -1   7   5      370.41      362.39      3.07 o 
   0   7   5      190.99      234.86      2.28 o 
   1   7   5       92.61       84.65      1.96 o 
   2   7   5       76.38       68.35      2.46 o 
   3   7   5       63.80       78.76      5.14 o 
   4   7   5        9.98       21.69      4.85 o 
   5   7   5       49.88       56.13      5.93 o 
   6   7   5        8.36       11.49      5.67 o 
   7   7   5       35.08       65.37      8.47 o 
 -11   8   5        7.66       13.04      8.71 o 
 -10   8   5        0.20       -1.37      4.42 o 
  -9   8   5        4.65        4.26      2.87 o 
  -8   8   5       20.51       19.12      3.71 o 
  -7   8   5        6.49        6.28      3.00 o 
  -6   8   5        8.07        8.49      1.79 o 
  -5   8   5      153.35      146.83      2.27 o 
  -4   8   5      145.02      157.39      2.78 o 
  -3   8   5      608.38      579.64      6.55 o 
  -2   8   5        2.53        6.73      1.02 o 
  -1   8   5      663.76      688.36      4.91 o 
   0   8   5       76.62       64.00      1.25 o 
   1   8   5      949.21      960.06      5.26 o 
   2   8   5      239.63      228.44      4.25 o 
   3   8   5        1.49       15.43      4.23 o 
   4   8   5      392.85      383.61      9.02 o 
   5   8   5       81.03       93.96      7.97 o 
   6   8   5       10.77       26.55      6.11 o 
   7   8   5       38.42       47.68      7.12 o 
 -11   9   5        0.02        1.19      5.70 o 
 -10   9   5        5.15        2.61      4.63 o 
  -9   9   5        0.09        0.97      3.01 o 
  -8   9   5       14.00       12.95      3.18 o 
  -7   9   5        8.86       10.90      3.16 o 
  -6   9   5        8.33        5.92      1.74 o 
  -5   9   5       47.10       45.48      1.69 o 
  -4   9   5       30.90       31.63      2.13 o 
  -3   9   5       23.24       26.90      1.33 o 
  -2   9   5      140.28      115.07      1.76 o 
  -1   9   5      904.78      946.85      5.51 o 
   0   9   5       22.67       24.92      1.34 o 
   1   9   5     1839.79     1833.41      9.04 o 
   2   9   5       17.37       17.84      2.00 o 
   3   9   5     1358.59     1329.26     14.21 o 
   4   9   5       23.57       21.69      6.33 o 
   5   9   5      190.50      193.37      5.71 o 
   6   9   5       52.92       61.59      6.57 o 
   7   9   5       27.60       32.81      7.65 o 
 -11  10   5        1.75        0.36      8.29 o 
 -10  10   5        3.91        3.31      4.53 o 
  -9  10   5        0.97       -1.34      2.98 o 
  -8  10   5        0.61        0.63      3.03 o 
  -7  10   5       10.77        8.15      2.72 o 
  -6  10   5       52.15       51.89      2.12 o 
  -5  10   5       36.34       31.08      1.58 o 
  -4  10   5       16.83       13.16      0.73 o 
  -3  10   5       18.44       26.68      1.80 o 
  -2  10   5        8.44       11.58      1.40 o 
  -1  10   5       25.47       35.08      1.75 o 
   0  10   5     1181.22     1164.20      5.20 o 
   1  10   5      194.47      202.67      2.76 o 
   2  10   5     1420.28     1414.81      8.17 o 
   3  10   5       77.11       87.22      5.42 o 
   4  10   5      179.85      169.28      6.97 o 
   5  10   5      105.21       97.11      5.34 o 
   6  10   5       61.05       57.02      7.31 o 
   7  10   5       69.98       72.40      7.51 o 
 -11  11   5        1.38        2.46      8.60 o 
 -10  11   5        4.80        2.42      4.88 o 
  -9  11   5        0.06       -1.03      2.98 o 
  -8  11   5       41.27       35.59      3.40 o 
  -7  11   5        1.74        3.05      2.81 o 
  -6  11   5        9.34        7.54      1.76 o 
  -5  11   5       52.97       60.33      1.50 o 
  -4  11   5      295.76      333.27      2.62 o 
  -3  11   5       33.79       29.07      1.89 o 
  -2  11   5      430.56      440.41      3.73 o 
  -1  11   5       73.80       78.11      2.16 o 
   0  11   5     1171.64     1177.65      6.39 o 
   1  11   5       30.99       33.10      1.60 o 
   2  11   5      178.25      190.69      3.61 o 
   3  11   5        1.52        0.09      4.25 o 
   4  11   5      144.17      140.13      6.68 o 
   5  11   5        1.64       11.93      5.58 o 
   6  11   5        6.65       18.67     14.36 o 
   7  11   5        0.02        8.89      9.60 o 
 -11  12   5        0.26        5.56      8.56 o 
 -10  12   5        2.98        2.59      4.60 o 
  -9  12   5       12.80       15.40      3.83 o 
  -8  12   5        6.08        7.23      3.14 o 
  -7  12   5       69.60       58.19      3.44 o 
  -6  12   5       19.69       24.55      1.98 o 
  -5  12   5       35.94       33.13      1.32 o 
  -4  12   5      243.06      259.65      2.79 o 
  -3  12   5       82.21       69.70      2.36 o 
  -2  12   5     1029.54     1048.72      5.63 o 
  -1  12   5      119.42      104.22      1.65 o 
   0  12   5      934.20      936.65      5.74 o 
   1  12   5     1213.58     1164.84      5.42 o 
   2  12   5      280.42      267.05      3.85 o 
   3  12   5        5.56        7.09      2.62 o 
   4  12   5       46.43       48.40      5.43 o 
   5  12   5       35.21       33.75      4.31 o 
   6  12   5        1.62        4.17      5.70 o 
   7  12   5       26.49       28.09      6.82 o 
 -11  13   5        1.60       -1.18      9.01 o 
 -10  13   5        5.38        0.13      4.92 o 
  -9  13   5        4.82        4.83      3.47 o 
  -8  13   5        8.59        6.92      3.23 o 
  -7  13   5        1.27        2.88      2.93 o 
  -6  13   5       25.95       18.72      2.10 o 
  -5  13   5      146.70      138.64      3.31 o 
  -4  13   5      114.23      112.41      2.17 o 
  -3  13   5       96.31       94.45      2.26 o 
  -2  13   5       40.63       40.27      1.33 o 
  -1  13   5        0.41        1.63      1.66 o 
   0  13   5      183.87      172.23      3.16 o 
   1  13   5       81.51       76.75      1.98 o 
   2  13   5      198.97      193.11      3.56 o 
   3  13   5      136.84      124.55      3.76 o 
   4  13   5        4.43        2.48      4.69 o 
   5  13   5       20.98       21.67      4.12 o 
   6  13   5        0.26       12.04      6.93 o 
   7  13   5       11.79       29.83      6.93 o 
 -10  14   5        4.10       10.66      4.72 o 
  -9  14   5       13.72       15.58      3.79 o 
  -8  14   5        3.91        3.62      3.97 o 
  -7  14   5      106.16       95.85      7.43 o 
  -6  14   5        4.83        4.42      1.96 o 
  -5  14   5      286.25      296.15      6.17 o 
  -4  14   5       35.62       27.27      1.66 o 
  -3  14   5      515.57      523.76      4.00 o 
  -2  14   5       55.59       40.22      1.24 o 
  -1  14   5      278.51      275.75      3.59 o 
   0  14   5      831.41      763.94      5.01 o 
   1  14   5       37.20       34.55      1.94 o 
   2  14   5      919.84      896.40      6.45 o 
   3  14   5       33.30       43.09      3.14 o 
   4  14   5       54.45       50.89      4.56 o 
   5  14   5       76.86       79.71      4.96 o 
   6  14   5       45.89       51.72      6.62 o 
   7  14   5       29.15       49.49     17.05 o 
 -10  15   5       32.86       32.50      5.42 o 
  -9  15   5       10.01        7.98      3.79 o 
  -8  15   5      118.55      104.63      6.54 o 
  -7  15   5        0.00       -2.97      3.56 o 
  -6  15   5       83.82       68.95      3.24 o 
  -5  15   5       21.82       23.76      1.68 o 
  -4  15   5       28.51       28.17      1.72 o 
  -3  15   5       18.61       21.04      1.55 o 
  -2  15   5      194.27      168.51      2.02 o 
  -1  15   5      621.77      607.37      5.09 o 
   0  15   5      470.71      443.25      4.16 o 
   1  15   5     1312.27     1357.63      9.21 o 
   2  15   5      123.85      109.03      2.78 o 
   3  15   5     1047.48     1031.81      8.83 o 
   4  15   5        8.49       12.78      4.18 o 
   5  15   5      269.85      266.01      6.04 o 
   6  15   5       22.77       23.97      6.40 o 
   7  15   5       61.58       66.43      8.88 o 
 -10  16   5       24.21       23.61      5.84 o 
  -9  16   5        4.37        3.95      4.43 o 
  -8  16   5       12.19       16.04      4.13 o 
  -7  16   5        4.16        4.08      3.42 o 
  -6  16   5        3.63        4.69      2.50 o 
  -5  16   5       68.83       67.07      2.10 o 
  -4  16   5       16.10        9.99      1.59 o 
  -3  16   5      567.38      538.86      4.77 o 
  -2  16   5       13.26       17.57      1.82 o 
  -1  16   5     1175.98     1127.06      6.89 o 
   0  16   5      235.14      232.46      3.21 o 
   1  16   5     2777.57     2777.61     24.64 o 
   2  16   5      454.43      469.63      5.06 o 
   3  16   5      461.02      452.70      5.31 o 
   4  16   5      485.97      473.96     11.31 o 
   5  16   5       19.47       29.79      3.92 o 
   6  16   5       92.16       84.30      6.11 o 
   7  16   5        5.86        7.30      6.72 o 
 -10  17   5        5.57        6.31      4.79 o 
  -9  17   5        0.38       -0.32      3.73 o 
  -8  17   5       21.79       11.87      4.06 o 
  -7  17   5        6.67        2.46      3.40 o 
  -6  17   5       46.26       44.35      2.89 o 
  -5  17   5       23.62       17.06      1.68 o 
  -4  17   5       37.59       33.08      1.94 o 
  -3  17   5       81.71       64.27      1.88 o 
  -2  17   5      746.83      681.51      5.11 o 
  -1  17   5       99.95       73.33      2.56 o 
   0  17   5      596.15      507.86      4.70 o 
   1  17   5        2.12        9.03      1.70 o 
   2  17   5      510.35      454.42      5.57 o 
   3  17   5       12.23       18.26      3.37 o 
   4  17   5        8.84       17.78      6.85 o 
   5  17   5        0.30       -1.00      3.69 o 
   6  17   5        0.03        8.96      6.02 o 
   7  17   5        3.01        5.70      6.64 o 
 -10  18   5        0.23        1.04      4.82 o 
  -9  18   5        1.41        1.07      3.91 o 
  -8  18   5        3.58        0.79      3.97 o 
  -7  18   5        0.35       -0.54      3.49 o 
  -6  18   5       22.99       21.13      2.59 o 
  -5  18   5        1.90        3.55      1.58 o 
  -4  18   5        9.58        6.86      1.65 o 
  -3  18   5      166.10      176.45      4.03 o 
  -2  18   5      127.23      121.48      2.74 o 
  -1  18   5      146.25      136.47      2.78 o 
   0  18   5       10.77       11.63      1.54 o 
   1  18   5      297.58      266.83      4.32 o 
   2  18   5        0.12        3.27      2.25 o 
   3  18   5        1.37        9.48      3.12 o 
   4  18   5       54.39       55.63      5.86 o 
   5  18   5       16.84       15.45      4.39 o 
   6  18   5        8.53        7.25      6.11 o 
   7  18   5        5.30        8.22      9.35 o 
 -10  19   5       24.21       23.14      5.37 o 
  -9  19   5       17.36       15.66      4.02 o 
  -8  19   5       22.42       23.07      4.65 o 
  -7  19   5       18.48       10.82      3.67 o 
  -6  19   5        0.06        2.95      3.63 o 
  -5  19   5      170.16      156.03      4.41 o 
  -4  19   5       17.84       14.79      1.78 o 
  -3  19   5      269.82      231.51      3.83 o 
  -2  19   5       71.99       59.35      2.30 o 
  -1  19   5      187.13      156.65      2.97 o 
   0  19   5       35.68       32.95      1.70 o 
   1  19   5       35.64       34.14      2.39 o 
   2  19   5      139.84      138.15      3.61 o 
   3  19   5        0.04        1.93      3.53 o 
   4  19   5        6.22       12.01      5.33 o 
   5  19   5        0.76        0.61      4.31 o 
   6  19   5        8.52       10.95      6.28 o 
 -10  20   5        0.77        1.75      6.81 o 
  -9  20   5       14.95       16.55      4.03 o 
  -8  20   5        0.13       -2.49      3.91 o 
  -7  20   5       39.13       34.74      4.00 o 
  -6  20   5       12.99       16.92      3.31 o 
  -5  20   5       88.33       88.57      2.74 o 
  -4  20   5        0.72        5.96      2.27 o 
  -3  20   5      333.05      361.04      5.79 o 
  -2  20   5        0.52        4.62      1.89 o 
  -1  20   5      204.29      218.98      3.42 o 
   0  20   5        7.11        5.85      1.52 o 
   1  20   5       18.57       19.46      1.59 o 
   2  20   5        1.79        2.66      3.01 o 
   3  20   5       23.20       23.11      3.50 o 
   4  20   5       66.87       63.39      6.22 o 
   5  20   5        0.48        1.94      4.29 o 
   6  20   5        9.47       14.15      4.85 o 
  -9  21   5        7.20        9.90      4.96 o 
  -8  21   5        2.79        2.53      4.05 o 
  -7  21   5       69.65       69.44      4.53 o 
  -6  21   5      120.74      102.12      4.39 o 
  -5  21   5      512.28      500.85      7.30 o 
  -4  21   5      683.61      616.17      6.19 o 
  -3  21   5      876.85      809.00     10.37 o 
  -2  21   5      661.40      583.25      5.31 o 
  -1  21   5      854.08      724.31      9.66 o 
   0  21   5      391.50      375.54      5.68 o 
   1  21   5      155.16      118.28      2.66 o 
   2  21   5       17.86       17.55      3.38 o 
   3  21   5        1.11        0.13      3.22 o 
   4  21   5        0.03        4.34      5.63 o 
   5  21   5       11.71        9.92      4.50 o 
   6  21   5       17.36       24.37      5.28 o 
  -9  22   5       42.84       52.30      6.75 o 
  -8  22   5       61.13       66.94      6.79 o 
  -7  22   5      117.09      115.78      7.13 o 
  -6  22   5       16.34       19.85      5.12 o 
  -5  22   5      161.92      161.61      5.03 o 
  -4  22   5        1.30        4.41      2.30 o 
  -3  22   5       61.65       62.29      3.15 o 
  -2  22   5       27.06       13.86      2.02 o 
  -1  22   5       92.99       98.20      2.48 o 
   0  22   5      206.61      155.17      2.76 o 
   1  22   5       16.34       11.29      2.15 o 
   2  22   5      197.24      150.62      5.16 o 
   3  22   5        4.37        7.72      3.56 o 
   4  22   5       53.80       47.35      4.28 o 
   5  22   5        0.49        3.21      4.43 o 
   6  22   5        5.95        6.54      5.05 o 
  -9  23   5       33.95       39.30      6.73 o 
  -8  23   5        6.22        3.69      5.95 o 
  -7  23   5      100.11      108.11      7.10 o 
  -6  23   5       59.87       55.51      5.98 o 
  -5  23   5      222.43      211.83      5.58 o 
  -4  23   5       43.57       36.18      3.64 o 
  -3  23   5      246.23      211.23      4.37 o 
  -2  23   5       29.99       25.43      2.51 o 
  -1  23   5      162.30      134.49      3.01 o 
   0  23   5       30.33       25.91      1.83 o 
   1  23   5      123.66      118.96      3.33 o 
   2  23   5       37.17       36.55      3.90 o 
   3  23   5       85.68       85.23      4.85 o 
   4  23   5        1.74        4.86      3.83 o 
   5  23   5       12.40       17.63      4.90 o 
   6  23   5        0.00        0.28      5.08 o 
  -9  24   5        0.10        3.74      5.78 o 
  -8  24   5        1.35        0.36      5.66 o 
  -7  24   5        8.62        8.24      5.67 o 
  -6  24   5       16.67       13.71      5.51 o 
  -5  24   5       43.97       43.26      5.71 o 
  -4  24   5       48.60       44.39      3.77 o 
  -3  24   5        0.09        0.77      2.38 o 
  -2  24   5      168.08      161.38      3.39 o 
  -1  24   5       14.83       18.00      1.87 o 
   0  24   5       46.51       38.12      2.37 o 
   1  24   5       28.38       29.39      2.56 o 
   2  24   5        0.18        0.16      3.49 o 
   3  24   5       63.39       68.54      4.63 o 
   4  24   5        3.56        5.94      3.86 o 
   5  24   5        3.98        9.19      4.93 o 
   6  24   5        2.35        8.30      6.90 o 
  -9  25   5        2.62       -5.26      8.38 o 
  -8  25   5        7.73       12.48      6.24 o 
  -7  25   5       19.28       17.30      7.91 o 
  -6  25   5        0.84        1.74      5.24 o 
  -5  25   5        7.24        9.16      5.32 o 
  -4  25   5        4.63        5.98      3.38 o 
  -3  25   5       18.53       13.26      3.75 o 
  -2  25   5       42.61       39.29      2.49 o 
  -1  25   5        4.49        3.69      2.10 o 
   0  25   5       19.00       17.38      2.19 o 
   1  25   5        0.64        1.43      2.44 o 
   2  25   5       27.49       24.75      3.84 o 
   3  25   5       12.81       14.75      4.03 o 
   4  25   5        7.81        9.93      4.10 o 
   5  25   5        0.67        4.97      4.88 o 
   6  25   5       49.79       45.56     10.04 o 
  -9  26   5        7.11        6.54      8.27 o 
  -8  26   5       14.61       11.42      6.33 o 
  -7  26   5       13.51       17.62      6.27 o 
  -6  26   5        1.90        3.88      5.51 o 
  -5  26   5       36.68       40.97      5.63 o 
  -4  26   5        8.90       10.69      3.14 o 
  -3  26   5       26.28       35.83      4.21 o 
  -2  26   5       94.97       90.36      3.37 o 
  -1  26   5        0.45       -0.35      2.19 o 
   0  26   5      122.29      131.28      3.23 o 
   1  26   5        6.80       14.99      3.78 o 
   2  26   5       63.54       68.03      4.70 o 
   3  26   5        6.40        9.70      4.02 o 
   4  26   5        7.09        3.51      4.19 o 
   5  26   5       10.28       10.69      5.17 o 
   6  26   5       10.30       18.78      9.45 o 
  -8  27   5        3.10        9.30      6.39 o 
  -7  27   5        4.36        5.41      6.07 o 
  -6  27   5        1.36        1.82      5.40 o 
  -5  27   5        0.09        1.99      5.48 o 
  -4  27   5        7.44       14.41      3.36 o 
  -3  27   5        6.09        5.13      3.79 o 
  -2  27   5       23.32       23.06      2.95 o 
  -1  27   5       74.89       73.45      3.00 o 
   0  27   5       52.56       52.49      2.70 o 
   1  27   5       29.62       26.50      3.97 o 
   2  27   5       30.88       30.23      4.32 o 
   3  27   5        0.76        0.30      3.90 o 
   4  27   5       31.17       30.45      5.52 o 
   5  27   5        8.31       14.51      5.42 o 
   6  27   5       18.33       21.54      9.94 o 
  -8  28   5        0.16        6.41      6.42 o 
  -7  28   5       47.61       53.81      6.95 o 
  -6  28   5        3.82        3.23      5.55 o 
  -5  28   5       31.23       40.24      6.22 o 
  -4  28   5        0.47        1.67      3.31 o 
  -3  28   5       62.06       70.97      4.19 o 
  -2  28   5       14.03       13.48      2.95 o 
  -1  28   5        3.98        5.58      2.38 o 
   0  28   5        9.93       10.77      2.70 o 
   1  28   5       14.29       13.75      3.99 o 
   2  28   5        0.03        3.75      3.96 o 
   3  28   5        1.61        1.23      4.80 o 
   4  28   5        0.04        1.43      6.18 o 
   5  28   5       18.78       20.19      5.46 o 
  -8  29   5        0.08       -1.50      8.65 o 
  -7  29   5       16.36       18.84      6.71 o 
  -6  29   5        0.00        0.38      5.78 o 
  -5  29   5       65.07       56.08      6.55 o 
  -4  29   5        3.01        2.90      3.41 o 
  -3  29   5      108.50      112.47      4.56 o 
  -2  29   5        0.13        2.38      2.97 o 
  -1  29   5        7.77        8.22      2.49 o 
   0  29   5       65.92       60.98      3.42 o 
   1  29   5        0.80        6.35      3.83 o 
   2  29   5       22.19       20.48      4.33 o 
   3  29   5        0.52        2.98      4.33 o 
   4  29   5      136.25      134.18      6.63 o 
   5  29   5        2.56       10.08      9.41 o 
  -8  30   5        2.20        0.41      9.48 o 
  -7  30   5       20.73       23.00      6.70 o 
  -6  30   5       10.13        8.71      7.28 o 
  -5  30   5       19.00       17.62      5.91 o 
  -4  30   5        1.02        2.00      4.57 o 
  -3  30   5       39.42       45.46      3.60 o 
  -2  30   5        5.36        7.14      3.52 o 
  -1  30   5        6.86        5.29      2.60 o 
   0  30   5        0.74        1.23      3.12 o 
   1  30   5        6.13        7.86      4.09 o 
   2  30   5        0.51        3.75      4.31 o 
   3  30   5      106.79      103.94      6.19 o 
   4  30   5        4.85       12.27      4.34 o 
   5  30   5       76.81       80.30     11.23 o 
  -8  31   5       11.93       -1.52      9.46 o 
  -7  31   5        4.32        7.60      6.38 o 
  -6  31   5        9.08       15.71      6.34 o 
  -5  31   5       18.66       23.29      6.29 o 
  -4  31   5       10.91       11.16      4.03 o 
  -3  31   5       64.76       71.34      3.97 o 
  -2  31   5       28.17       29.07      3.71 o 
  -1  31   5       13.89       15.77      2.83 o 
   0  31   5        5.13        4.08      3.30 o 
   1  31   5       17.08       18.53      4.62 o 
   2  31   5        0.59        1.79      4.35 o 
   3  31   5       43.99       46.32      5.38 o 
   4  31   5        3.75        6.19      4.30 o 
  -7  32   5        0.72        4.66      6.37 o 
  -6  32   5      142.95      155.19     11.23 o 
  -5  32   5        0.90        7.40      6.11 o 
  -4  32   5      267.36      260.83      9.33 o 
  -3  32   5        3.43        9.07      3.26 o 
  -2  32   5      168.23      168.56      5.51 o 
  -1  32   5       15.58       22.43      2.97 o 
   0  32   5       20.70       21.45      3.59 o 
   1  32   5        0.41        3.43      4.34 o 
   2  32   5        0.07        4.05      4.63 o 
   3  32   5        6.33        6.64      4.87 o 
   4  32   5        2.51       -0.64      4.92 o 
  -7  33   5        2.20       -2.90      9.90 o 
  -6  33   5        4.99       29.09     11.00 o 
  -5  33   5        0.03       -0.50      5.11 o 
  -4  33   5       14.15       27.92      4.50 o 
  -3  33   5        6.65        8.14      3.51 o 
  -2  33   5        9.39       12.83      3.98 o 
  -1  33   5       88.69       76.52      3.90 o 
   0  33   5       28.04       31.62      4.77 o 
   1  33   5      148.41      139.39      6.42 o 
   2  33   5        6.53        5.74      4.78 o 
   3  33   5      103.57      109.34      6.58 o 
   4  33   5       22.01       17.22      7.66 o 
  -6  34   5      186.17      213.17      9.98 o 
  -5  34   5       11.79       14.98      4.69 o 
  -4  34   5      291.77      309.03      7.48 o 
  -3  34   5       20.39       26.84      3.89 o 
  -2  34   5      143.21      141.06      5.65 o 
  -1  34   5        6.38       11.94      3.81 o 
   0  34   5        6.52        8.54      4.62 o 
   1  34   5       38.22       40.52      5.50 o 
   2  34   5        1.81       -1.44      4.96 o 
   3  34   5      143.61      137.24      7.27 o 
   4  34   5        1.51       -4.01      7.25 o 
  -6  35   5       73.48       90.55     12.58 o 
  -5  35   5       62.60       69.17      5.43 o 
  -4  35   5        4.41       16.46      4.48 o 
  -3  35   5      202.29      202.49      5.63 o 
  -2  35   5       90.01      104.71      5.46 o 
  -1  35   5      137.27      126.72      5.26 o 
   0  35   5      191.70      222.66      7.69 o 
   1  35   5       57.29       51.65      5.72 o 
   2  35   5       62.07       74.59      6.25 o 
   3  35   5       17.44       14.13      8.02 o 
  -5  36   5        0.49        4.75      4.84 o 
  -4  36   5      240.21      259.40      7.34 o 
  -3  36   5        0.62        8.79      4.52 o 
  -2  36   5      310.42      346.23      8.66 o 
  -1  36   5       23.80       33.92      4.27 o 
   0  36   5      106.71      124.23      6.76 o 
   1  36   5       95.94      110.18      6.49 o 
   2  36   5        1.85        9.04      5.61 o 
   3  36   5       27.86       38.65      9.34 o 
  -5  37   5       45.79       61.32      6.72 o 
  -4  37   5       54.83       73.31      5.55 o 
  -3  37   5      181.20      182.01      7.56 o 
  -2  37   5       21.10       27.51      5.16 o 
  -1  37   5      225.86      234.58      7.48 o 
   0  37   5       18.80       29.45      5.69 o 
   1  37   5       90.01       96.77      6.61 o 
   2  37   5       44.56       45.28      9.43 o 
  -4  38   5        0.00        5.40      7.76 o 
  -3  38   5       45.40       49.45      5.75 o 
  -2  38   5       34.33       34.52      6.91 o 
  -1  38   5       38.58       41.65      6.91 o 
   0  38   5      157.66      166.25      7.62 o 
   1  38   5        4.39        5.12      8.46 o 
  -4  39   5        3.63        8.20      9.49 o 
  -3  39   5        2.70        1.64      6.67 o 
  -2  39   5        4.22        4.32      5.14 o 
  -1  39   5       17.49       18.28      6.65 o 
   0  39   5        0.10        4.97      8.57 o 
 -10   0   6      208.26      205.62      8.68 o 
  -8   0   6      319.88      332.76      9.91 o 
  -6   0   6      229.62      223.83      6.61 o 
  -4   0   6      100.59      100.34      4.40 o 
  -2   0   6       77.23      117.42      2.13 o 
   0   0   6      486.11      403.95     11.03 o 
   2   0   6        0.06        2.61      1.92 o 
   4   0   6        1.45        1.42      6.31 o 
   6   0   6        3.14        4.44      8.21 o 
 -11   1   6        1.76        4.82      5.70 o 
 -10   1   6        0.91        9.22      4.02 o 
  -9   1   6        7.75       10.20      3.49 o 
  -8   1   6       21.74       27.22      3.45 o 
  -7   1   6      150.66      134.78      6.15 o 
  -6   1   6       49.29       49.26      3.24 o 
  -5   1   6     1081.45     1055.39      8.34 o 
  -4   1   6       89.32      100.59      3.14 o 
  -3   1   6     1235.92     1241.79      8.63 o 
  -2   1   6       97.66      114.64      1.49 o 
  -1   1   6      674.92      719.02      4.59 o 
   0   1   6      178.35      175.59      1.82 o 
   1   1   6        0.68        0.97      1.54 o 
   2   1   6       23.69       23.79      1.52 o 
   3   1   6      105.12       94.14      6.54 o 
   4   1   6        1.84        2.21      4.54 o 
   5   1   6       23.98       33.13      5.89 o 
   6   1   6       15.62       25.76      6.39 o 
   7   1   6       14.32       19.62      6.72 o 
 -11   2   6        0.27       -0.27      6.10 o 
 -10   2   6        1.95        5.04      3.78 o 
  -9   2   6        5.53        5.95      3.45 o 
  -8   2   6        1.04        4.30      3.18 o 
  -7   2   6       20.73       26.18      3.75 o 
  -6   2   6       25.14       25.76      2.88 o 
  -5   2   6       29.94       36.64      2.70 o 
  -4   2   6        2.74        1.64      2.11 o 
  -3   2   6        0.81        0.69      0.81 o 
  -2   2   6        0.79        0.46      0.74 o 
  -1   2   6      114.39      129.45      2.48 o 
   0   2   6      110.54      119.85      3.46 o 
   1   2   6       14.02       21.15      1.79 o 
   2   2   6        7.43        6.27      1.37 o 
   3   2   6      360.50      331.41      8.16 o 
   4   2   6        2.09        2.74      4.59 o 
   5   2   6      112.01      114.72      7.60 o 
   6   2   6        0.31        3.14      5.82 o 
   7   2   6       14.14       29.29      7.14 o 
 -11   3   6        0.01        4.01      4.98 o 
 -10   3   6        5.64        6.08      3.69 o 
  -9   3   6        8.53       10.61      3.56 o 
  -8   3   6        0.94        0.84      3.46 o 
  -7   3   6       39.19       37.80      3.25 o 
  -6   3   6      100.57       94.13      3.60 o 
  -5   3   6       60.04       54.36      2.93 o 
  -4   3   6      171.79      166.51      2.13 o 
  -3   3   6      232.53      201.09      2.79 o 
  -2   3   6       99.48       97.30      1.65 o 
  -1   3   6      298.89      277.48      4.88 o 
   0   3   6      158.27      151.30      2.33 o 
   1   3   6       30.95       32.49      1.91 o 
   2   3   6      120.63      125.19      3.77 o 
   3   3   6       24.18       20.64      4.55 o 
   4   3   6        6.47        9.09      4.74 o 
   5   3   6        3.84        3.61      5.37 o 
   6   3   6        0.05       -0.01      5.74 o 
   7   3   6        0.12        3.98      6.53 o 
 -11   4   6       24.75       21.79      5.22 o 
 -10   4   6        3.06        2.49      3.74 o 
  -9   4   6       72.71       65.78      4.16 o 
  -8   4   6        5.28        3.79      3.77 o 
  -7   4   6      191.59      194.53      4.71 o 
  -6   4   6       13.64       14.12      2.80 o 
  -5   4   6       56.27       45.68      2.83 o 
  -4   4   6       25.92       27.19      1.44 o 
  -3   4   6       18.68       23.43      0.95 o 
  -2   4   6       16.16        9.39      1.11 o 
  -1   4   6      762.52      785.19      4.97 o 
   0   4   6      294.80      318.29      3.43 o 
   1   4   6      428.19      416.11      6.50 o 
   2   4   6        0.22        1.55      2.20 o 
   3   4   6        2.49        4.21      5.93 o 
   4   4   6       13.04       14.90      4.81 o 
   5   4   6        0.06       -0.94      5.38 o 
   6   4   6        0.50        3.93      5.91 o 
   7   4   6        3.38       12.83      6.75 o 
 -11   5   6        0.17        3.74      6.12 o 
 -10   5   6       40.95       41.14      4.43 o 
  -9   5   6       23.41       27.38      3.93 o 
  -8   5   6      113.91      110.66      5.00 o 
  -7   5   6       62.59       56.76      3.41 o 
  -6   5   6      131.28      125.07      3.97 o 
  -5   5   6        0.74        0.93      1.17 o 
  -4   5   6      183.55      177.91      2.94 o 
  -3   5   6        0.51        2.45      0.98 o 
  -2   5   6        0.02        0.82      0.87 o 
  -1   5   6       78.45       89.00      2.00 o 
   0   5   6       28.86       22.83      1.54 o 
   1   5   6       27.94       31.18      1.76 o 
   2   5   6        3.84        3.26      2.87 o 
   3   5   6       95.80       83.99      8.95 o 
   4   5   6       15.78       17.89      4.98 o 
   5   5   6       18.38       24.93      8.26 o 
   6   5   6        5.27       11.27      6.04 o 
   7   5   6        9.62       13.51      6.80 o 
 -11   6   6        5.63        6.95      6.00 o 
 -10   6   6        5.04        9.22      4.05 o 
  -9   6   6       38.08       41.12      4.02 o 
  -8   6   6       99.03       97.85      6.64 o 
  -7   6   6       64.70       60.95      3.45 o 
  -6   6   6      422.34      430.12      6.01 o 
  -5   6   6        4.44        1.65      1.53 o 
  -4   6   6      405.24      458.11      4.16 o 
  -3   6   6      551.48      590.78      4.74 o 
  -2   6   6      848.98      826.51      4.90 o 
  -1   6   6      851.90      850.29      4.90 o 
   0   6   6       13.22       11.24      1.33 o 
   1   6   6      328.63      318.61      3.74 o 
   2   6   6      252.17      246.50      7.57 o 
   3   6   6      289.64      275.13      7.72 o 
   4   6   6       12.04       18.55      5.05 o 
   5   6   6       67.81      110.14     17.33 o 
   6   6   6        3.95       14.97      6.28 o 
   7   6   6        2.16        5.00      7.10 o 
 -11   7   6        6.14       17.92      7.89 o 
 -10   7   6        8.62       10.27      3.47 o 
  -9   7   6        9.18       13.25      3.61 o 
  -8   7   6       20.82       20.45      3.94 o 
  -7   7   6        2.46        2.26      2.87 o 
  -6   7   6       52.62       47.97      2.78 o 
  -5   7   6       64.71       72.33      2.59 o 
  -4   7   6        1.13        2.40      1.63 o 
  -3   7   6        1.83        4.51      1.08 o 
  -2   7   6      143.83      129.99      1.87 o 
  -1   7   6        4.41        4.62      1.55 o 
   0   7   6      428.47      399.26      3.31 o 
   1   7   6     1222.75     1225.09      8.62 o 
   2   7   6       19.17       19.59      2.73 o 
   3   7   6      701.49      694.05     11.21 o 
   4   7   6      113.08      129.06      8.08 o 
   5   7   6      190.80      190.33     10.13 o 
   6   7   6       64.53       55.97      6.97 o 
   7   7   6       23.61       32.81      7.24 o 
 -11   8   6       12.25       27.81      6.69 o 
 -10   8   6        2.40        4.37      3.92 o 
  -9   8   6       65.71       66.05      4.36 o 
  -8   8   6       20.71       19.97      3.99 o 
  -7   8   6      111.41      101.95      4.22 o 
  -6   8   6      168.98      159.77      4.20 o 
  -5   8   6      464.87      468.19      7.57 o 
  -4   8   6       14.10       13.71      1.93 o 
  -3   8   6      649.86      641.42      3.69 o 
  -2   8   6      173.01      148.90      2.51 o 
  -1   8   6     1236.03     1195.25      5.92 o 
   0   8   6      290.02      279.62      2.93 o 
   1   8   6      364.72      358.50      3.69 o 
   2   8   6      133.23      133.36      2.96 o 
   3   8   6       17.89       46.25     12.31 o 
   4   8   6      142.37      137.44      7.00 o 
   5   8   6       28.73       58.62     23.33 o 
   6   8   6       12.43       18.92      6.25 o 
   7   8   6       44.83       57.69      7.65 o 
 -11   9   6       20.20       18.50      6.27 o 
 -10   9   6       11.55       10.73      4.24 o 
  -9   9   6        0.04        3.49      3.18 o 
  -8   9   6       23.71       25.92      4.10 o 
  -7   9   6      171.08      162.92      4.65 o 
  -6   9   6       16.82       18.68      2.47 o 
  -5   9   6      804.63      786.37     11.20 o 
  -4   9   6       32.26       27.41      2.10 o 
  -3   9   6     1520.02     1513.18      8.61 o 
  -2   9   6      198.42      197.77      2.89 o 
  -1   9   6     1286.65     1214.75      6.05 o 
   0   9   6        1.35        4.37      1.45 o 
   1   9   6      472.37      449.84      3.88 o 
   2   9   6      200.21      192.57      3.51 o 
   3   9   6       15.19       12.21      4.71 o 
   4   9   6        2.68       14.72      7.29 o 
   5   9   6       16.23       19.29      5.72 o 
   6   9   6        0.75        6.34      5.96 o 
   7   9   6        7.16       34.21      7.59 o 
 -11  10   6        0.17        6.60      8.51 o 
 -10  10   6       11.46       15.81      4.14 o 
  -9  10   6       37.58       41.31      3.71 o 
  -8  10   6       12.81       11.05      3.50 o 
  -7  10   6      193.18      194.97      4.30 o 
  -6  10   6       63.54       60.66      3.25 o 
  -5  10   6       31.82       36.71      2.02 o 
  -4  10   6      456.90      437.58      4.30 o 
  -3  10   6      242.37      261.31      3.22 o 
  -2  10   6      521.37      476.46      4.35 o 
  -1  10   6      716.70      750.45      7.60 o 
   0  10   6      794.42      778.35      4.71 o 
   1  10   6      126.05      131.35      2.57 o 
   2  10   6       28.23       32.19      2.35 o 
   3  10   6        1.04        5.75      4.69 o 
   4  10   6       11.17       16.30      5.17 o 
   5  10   6        0.07        5.56      5.76 o 
   6  10   6        2.44        6.96      8.94 o 
   7  10   6       28.28       46.96      9.51 o 
 -11  11   6        6.30       16.29      9.32 o 
 -10  11   6       17.68       19.53      4.39 o 
  -9  11   6       32.05       34.95      3.69 o 
  -8  11   6        8.79       18.90      3.62 o 
  -7  11   6       28.86       32.69      3.02 o 
  -6  11   6      116.20      120.31      3.93 o 
  -5  11   6        7.75        7.58      1.82 o 
  -4  11   6     1260.62     1195.55      9.02 o 
  -3  11   6      102.92       91.51      2.40 o 
  -2  11   6     4080.81     3964.53     16.48 o 
  -1  11   6        2.19        5.85      1.98 o 
   0  11   6     3696.61     3581.08     11.46 o 
   1  11   6      753.60      724.13      4.61 o 
   2  11   6      799.83      771.74      6.09 o 
   3  11   6      266.75      251.84      7.84 o 
   4  11   6      130.57      117.23      6.72 o 
   5  11   6      112.94      104.99      7.39 o 
   6  11   6       10.33       14.09      6.49 o 
 -10  12   6       16.29       18.01      4.30 o 
  -9  12   6        3.64        6.47      3.74 o 
  -8  12   6      381.71      369.65      6.63 o 
  -7  12   6       24.24       29.86      2.98 o 
  -6  12   6     1617.08     1636.97      9.73 o 
  -5  12   6      105.55      110.80      2.88 o 
  -4  12   6     1710.41     1677.82      7.66 o 
  -3  12   6       20.89       25.23      1.98 o 
  -2  12   6      861.54      866.97      5.62 o 
  -1  12   6        0.54        1.80      2.00 o 
   0  12   6       15.96       24.03      1.82 o 
   1  12   6        2.59        4.86      1.56 o 
   2  12   6       21.82       25.68      2.23 o 
   3  12   6        6.76       32.64     18.37 o 
   4  12   6       61.29       62.81      6.05 o 
   5  12   6        1.41       35.00     13.40 o 
   6  12   6       16.08       16.84      6.37 o 
 -10  13   6       56.38       57.74      4.99 o 
  -9  13   6        0.28        1.13      4.54 o 
  -8  13   6       98.34       99.08      4.55 o 
  -7  13   6       49.54       46.80      3.09 o 
  -6  13   6        6.13       22.70      4.18 o 
  -5  13   6      457.00      444.93      8.76 o 
  -4  13   6       52.33       53.41      1.72 o 
  -3  13   6      741.63      742.98      5.17 o 
  -2  13   6      880.44      845.49      5.64 o 
  -1  13   6      630.18      614.04      8.20 o 
   0  13   6      614.43      592.11      4.73 o 
   1  13   6      103.36      101.23      2.28 o 
   2  13   6       84.54       75.84      2.54 o 
   3  13   6      288.61      283.47      6.71 o 
   4  13   6       60.76       45.59      5.74 o 
   5  13   6      136.77      129.99      7.75 o 
   6  13   6       10.28       12.93      5.96 o 
 -10  14   6        1.38        4.33      4.21 o 
  -9  14   6        4.12        4.83      4.68 o 
  -8  14   6        9.33        9.88      4.17 o 
  -7  14   6       43.56       40.50      4.15 o 
  -6  14   6      192.33      178.00      6.30 o 
  -5  14   6        2.05        5.70      1.99 o 
  -4  14   6     1072.84     1023.95      6.51 o 
  -3  14   6      239.05      264.49      3.09 o 
  -2  14   6     1820.81     1731.41      7.92 o 
  -1  14   6      822.17      825.86      7.03 o 
   0  14   6     1019.22      951.16      5.91 o 
   1  14   6      271.65      262.95      3.15 o 
   2  14   6      105.48       95.88      2.75 o 
   3  14   6       25.58       35.94      4.87 o 
   4  14   6        1.21        4.01      4.10 o 
   5  14   6       15.03       25.04      4.99 o 
   6  14   6        0.33        7.06      4.86 o 
 -10  15   6       29.20       35.73      4.67 o 
  -9  15   6        9.48        9.08      4.54 o 
  -8  15   6       17.11       13.67      4.17 o 
  -7  15   6       80.10       68.33      4.56 o 
  -6  15   6       51.70       48.75      3.18 o 
  -5  15   6      311.24      274.57      4.06 o 
  -4  15   6      110.13      107.87      2.17 o 
  -3  15   6      588.93      565.13      6.25 o 
  -2  15   6      172.39      149.33      2.97 o 
  -1  15   6     1203.10     1186.62      8.56 o 
   0  15   6       15.42       20.80      1.94 o 
   1  15   6      250.69      256.23      4.95 o 
   2  15   6      364.33      365.94      4.33 o 
   3  15   6       68.19       62.15      3.62 o 
   4  15   6       53.35       55.99      4.98 o 
   5  15   6        5.87       10.22      4.86 o 
   6  15   6        9.56       12.04      5.14 o 
 -10  16   6        6.26        7.35      5.14 o 
  -9  16   6        1.09        2.96      4.41 o 
  -8  16   6       12.76        9.74      4.20 o 
  -7  16   6       15.34       17.34      3.85 o 
  -6  16   6      103.95      102.32      4.54 o 
  -5  16   6       98.56       83.38      2.80 o 
  -4  16   6       28.95       29.36      1.69 o 
  -3  16   6      154.02      126.28      3.88 o 
  -2  16   6        4.82        4.74      1.94 o 
  -1  16   6       13.30        9.25      2.11 o 
   0  16   6       10.10       12.49      1.83 o 
   1  16   6        0.07        3.37      1.97 o 
   2  16   6       44.26       50.12      2.65 o 
   3  16   6        1.43        2.20      2.93 o 
   4  16   6        2.32        4.37      4.19 o 
   5  16   6        1.55        6.33      3.86 o 
   6  16   6        0.00        2.72      5.11 o 
 -10  17   6        7.99        9.87      4.99 o 
  -9  17   6        0.34        2.12      4.35 o 
  -8  17   6       23.02       25.79      4.45 o 
  -7  17   6        0.43       -3.59      3.59 o 
  -6  17   6       42.69       38.02      3.00 o 
  -5  17   6       16.89       17.29      2.20 o 
  -4  17   6       96.50       83.46      2.99 o 
  -3  17   6       73.29       63.74      2.50 o 
  -2  17   6      409.00      382.15      4.28 o 
  -1  17   6      653.95      622.52      5.19 o 
   0  17   6      373.41      357.30      4.93 o 
   1  17   6       13.88       14.75      2.17 o 
   2  17   6       78.45       79.57      2.92 o 
   3  17   6        1.99        0.46      2.99 o 
   4  17   6        5.31        7.06      4.27 o 
   5  17   6        0.85        2.88      3.84 o 
   6  17   6        0.32        3.61      6.52 o 
 -10  18   6        5.99        7.77      4.91 o 
  -9  18   6        0.28        2.41      4.50 o 
  -8  18   6       37.00       36.28      4.52 o 
  -7  18   6        0.21       -1.86      3.94 o 
  -6  18   6       34.37       30.91      2.95 o 
  -5  18   6        3.05        3.85      2.72 o 
  -4  18   6       29.14       26.62      2.91 o 
  -3  18   6       33.54       41.47      2.33 o 
  -2  18   6       88.31       74.46      2.55 o 
  -1  18   6       35.77       47.13      2.29 o 
   0  18   6      171.20      152.47      3.02 o 
   1  18   6       69.49       69.38      2.81 o 
   2  18   6       23.38       22.96      2.70 o 
   3  18   6        7.99        8.63      3.19 o 
   4  18   6        9.01        3.26      5.27 o 
   5  18   6        0.36       -1.46      4.56 o 
   6  18   6        0.17        1.88      6.42 o 
  -9  19   6        0.08       -2.38      6.27 o 
  -8  19   6       11.95        3.09      5.77 o 
  -7  19   6        6.79        6.66      5.33 o 
  -6  19   6        0.00        0.89      3.20 o 
  -5  19   6       60.57       58.97      4.52 o 
  -4  19   6       31.37       27.05      2.49 o 
  -3  19   6        3.70        0.41      1.98 o 
  -2  19   6        3.41        3.57      1.93 o 
  -1  19   6       26.14       34.47      2.20 o 
   0  19   6       23.69       22.47      2.03 o 
   1  19   6       58.11       60.19      2.78 o 
   2  19   6       71.61       61.10      4.09 o 
   3  19   6        4.96        3.95      3.18 o 
   4  19   6        0.11       -0.84      5.50 o 
   5  19   6       15.96       11.39      4.70 o 
   6  19   6        0.04        8.07      9.54 o 
  -9  20   6       33.30       29.98      9.54 o 
  -8  20   6        5.42        4.30      5.81 o 
  -7  20   6       95.68       76.40      6.64 o 
  -6  20   6       12.09       16.03      5.29 o 
  -5  20   6       22.71       18.11      2.90 o 
  -4  20   6        7.96        8.64      2.63 o 
  -3  20   6        2.30        2.48      2.15 o 
  -2  20   6        1.74        2.28      1.97 o 
  -1  20   6      157.18      139.70      3.09 o 
   0  20   6       49.63       49.76      2.34 o 
   1  20   6       75.75       67.38      2.89 o 
   2  20   6        5.07        5.11      3.11 o 
   3  20   6        0.47        4.30      3.32 o 
   4  20   6       60.21       59.01      6.54 o 
   5  20   6       17.70       19.07      4.98 o 
  -9  21   6        0.05       -0.44      6.24 o 
  -8  21   6       23.63       23.48      6.21 o 
  -7  21   6        6.01        7.69      5.63 o 
  -6  21   6        1.28       -3.45      5.05 o 
  -5  21   6       10.62        9.40      2.83 o 
  -4  21   6        5.97       10.18      2.77 o 
  -3  21   6        1.04        2.13      2.24 o 
  -2  21   6        7.59       11.98      2.11 o 
  -1  21   6       52.64       43.79      2.38 o 
   0  21   6       16.02       12.32      2.01 o 
   1  21   6        7.74        8.32      2.79 o 
   2  21   6       37.55       37.54      4.88 o 
   3  21   6        1.32        1.97      3.37 o 
   4  21   6        9.24       11.77      5.67 o 
   5  21   6        0.08        5.20      4.78 o 
  -9  22   6        0.00        4.78      6.38 o 
  -8  22   6        1.69       -0.53      8.25 o 
  -7  22   6       30.58       32.85      5.91 o 
  -6  22   6       15.71       12.97      5.10 o 
  -5  22   6      121.36      113.07      5.11 o 
  -4  22   6        9.03        6.72      2.65 o 
  -3  22   6      256.36      246.78      4.30 o 
  -2  22   6        2.56        2.49      2.07 o 
  -1  22   6       88.47       78.20      2.73 o 
   0  22   6      111.68      108.10      2.89 o 
   1  22   6        0.28        0.81      2.83 o 
   2  22   6       30.62       27.65      3.86 o 
   3  22   6        2.83        7.39      3.69 o 
   4  22   6       87.73       84.83      7.30 o 
   5  22   6        1.52       -0.30      4.80 o 
  -9  23   6        6.30        3.65      6.99 o 
  -8  23   6        2.75        0.76      6.30 o 
  -7  23   6        0.93        2.90      6.21 o 
  -6  23   6        2.44        0.25      5.09 o 
  -5  23   6       16.49       12.39      3.96 o 
  -4  23   6       65.17       79.52      4.59 o 
  -3  23   6        0.21        2.82      2.75 o 
  -2  23   6        4.40        8.61      2.00 o 
  -1  23   6        4.99        3.82      2.04 o 
   0  23   6       25.06       22.42      2.59 o 
   1  23   6       10.31       12.26      3.14 o 
   2  23   6       21.82       22.61      3.82 o 
   3  23   6       42.80       40.50      4.33 o 
   4  23   6       11.23       25.22      6.21 o 
   5  23   6       22.56       26.44      5.60 o 
  -9  24   6       18.06        8.67      8.89 o 
  -8  24   6        6.67        4.03      6.10 o 
  -7  24   6       51.24       52.00      6.57 o 
  -6  24   6       10.66        9.30      5.60 o 
  -5  24   6       32.19       29.46      5.87 o 
  -4  24   6       55.09       51.19      4.52 o 
  -3  24   6       48.08       38.35      3.12 o 
  -2  24   6       92.60       97.48      2.76 o 
  -1  24   6       16.77       13.78      2.21 o 
   0  24   6      335.86      348.88      6.16 o 
   1  24   6       35.69       32.92      3.47 o 
   2  24   6       29.37       29.64      4.04 o 
   3  24   6       30.34       26.22      4.19 o 
   4  24   6        2.92        8.46      6.00 o 
   5  24   6        0.01        0.09      5.24 o 
  -9  25   6       10.47        7.57      9.81 o 
  -8  25   6        2.02        1.86      6.06 o 
  -7  25   6       10.18       13.28      6.18 o 
  -6  25   6        2.58        1.26      5.46 o 
  -5  25   6       45.41       46.30      4.81 o 
  -4  25   6        0.49        5.61      3.93 o 
  -3  25   6       30.77       22.06      3.87 o 
  -2  25   6       36.80       34.78      2.66 o 
  -1  25   6        5.92        6.47      2.60 o 
   0  25   6       38.62       40.41      3.70 o 
   1  25   6       60.21       59.42      3.96 o 
   2  25   6       22.83       19.54      4.09 o 
   3  25   6       17.83       22.15      4.92 o 
   4  25   6       11.64       16.45      6.42 o 
   5  25   6        4.44        9.75      5.47 o 
  -9  26   6       18.68       14.87      9.68 o 
  -8  26   6       12.63       17.31     11.18 o 
  -7  26   6        8.45        9.35      7.70 o 
  -6  26   6        1.82        1.43      5.65 o 
  -5  26   6       14.76       15.91      4.45 o 
  -4  26   6       15.27       15.34      4.16 o 
  -3  26   6        0.37        1.65      3.84 o 
  -2  26   6       22.61       17.85      2.52 o 
  -1  26   6       31.75       28.95      3.06 o 
   0  26   6       11.21       11.41      3.38 o 
   1  26   6       38.97       36.58      4.29 o 
   2  26   6       56.83       66.93      4.93 o 
   3  26   6        6.02        6.69      4.27 o 
   4  26   6       86.19       90.97      7.61 o 
   5  26   6        0.17       -4.47      8.85 o 
  -8  27   6        3.56        4.64      6.56 o 
  -7  27   6        0.83        4.54      6.21 o 
  -6  27   6       42.44       39.85      5.12 o 
  -5  27   6        6.82       11.20      4.43 o 
  -4  27   6      112.26      104.12      5.47 o 
  -3  27   6        0.00       -0.35      4.05 o 
  -2  27   6      104.37       95.21      3.87 o 
  -1  27   6        1.87        1.53      2.73 o 
   0  27   6       56.65       57.98      4.04 o 
   1  27   6        2.38        8.93      4.04 o 
   2  27   6      110.82      106.27      5.75 o 
   3  27   6        8.58       12.36      4.41 o 
   4  27   6      168.79      189.77      9.41 o 
  -7  28   6        0.35       -2.74      6.37 o 
  -6  28   6        0.01        2.77      4.78 o 
  -5  28   6        0.42        1.69      4.46 o 
  -4  28   6       14.79       18.63      4.72 o 
  -3  28   6        0.01        2.63      3.48 o 
  -2  28   6      224.75      219.76      5.03 o 
  -1  28   6        0.57        3.56      2.92 o 
   0  28   6      139.17      138.25      5.04 o 
   1  28   6        2.70        4.88      4.02 o 
   2  28   6      251.12      243.60      7.34 o 
   3  28   6       23.71       23.67      4.91 o 
   4  28   6       67.81       66.31      9.93 o 
  -8  29   6        9.64       18.91     10.18 o 
  -7  29   6       10.03       11.46      6.95 o 
  -6  29   6        1.12        3.09      4.89 o 
  -5  29   6       23.90       30.46      5.22 o 
  -4  29   6       26.48       22.48      4.57 o 
  -3  29   6        0.72       -0.84      3.62 o 
  -2  29   6       45.26       44.89      3.60 o 
  -1  29   6        4.54        8.46      2.95 o 
   0  29   6       12.76       11.92      3.72 o 
   1  29   6       41.74       48.26      4.94 o 
   2  29   6        6.37        9.31      4.64 o 
   3  29   6        3.24        3.06      4.66 o 
   4  29   6       13.49        7.74     10.58 o 
  -7  30   6       13.17       11.32      7.05 o 
  -6  30   6        9.24       12.07      5.10 o 
  -5  30   6       11.97       19.41      5.10 o 
  -4  30   6       16.37       18.66      4.84 o 
  -3  30   6       28.03       27.09      3.90 o 
  -2  30   6       60.83       63.82      3.96 o 
  -1  30   6       38.68       36.94      4.08 o 
   0  30   6       48.57       51.41      5.72 o 
   1  30   6       17.40       23.75      4.74 o 
   2  30   6       90.93       94.16      5.97 o 
   3  30   6       18.43       29.60      5.73 o 
  -7  31   6       13.24        7.12      7.33 o 
  -6  31   6        6.31        7.58      5.36 o 
  -5  31   6       39.39       45.74      5.75 o 
  -4  31   6       26.82       32.61      4.37 o 
  -3  31   6        3.63        5.39      4.07 o 
  -2  31   6       10.45        7.68      3.44 o 
  -1  31   6       67.95       70.53      4.71 o 
   0  31   6        0.00        5.61      4.55 o 
   1  31   6      299.98      287.94      8.12 o 
   2  31   6       52.90       53.34      5.64 o 
   3  31   6      222.03      216.72      7.75 o 
  -7  32   6       46.90       42.56     11.38 o 
  -6  32   6       47.93       60.37      6.28 o 
  -5  32   6      212.13      243.87      8.11 o 
  -4  32   6       29.16       36.85      4.60 o 
  -3  32   6      350.99      344.09      7.33 o 
  -2  32   6       21.22       14.92      3.89 o 
  -1  32   6      310.03      324.28      7.18 o 
   0  32   6       67.93       75.46      5.94 o 
   1  32   6       78.55       96.79      6.25 o 
   2  32   6      125.37      139.35      6.90 o 
   3  32   6        4.21       11.60      6.24 o 
  -6  33   6      201.55      228.48      8.28 o 
  -5  33   6        6.68       14.73      4.46 o 
  -4  33   6      101.25       97.53      5.63 o 
  -3  33   6      173.92      196.74      9.55 o 
  -2  33   6        1.32       -0.21      4.01 o 
  -1  33   6      368.92      398.32      9.45 o 
   0  33   6        4.28        8.63      5.41 o 
   1  33   6      398.58      419.13     10.74 o 
   2  33   6        0.27        5.71      5.10 o 
   3  33   6       80.59       89.53      9.82 o 
  -6  34   6       29.86       41.39      8.06 o 
  -5  34   6      159.79      161.45      6.48 o 
  -4  34   6        5.65       10.50      4.38 o 
  -3  34   6       19.56       20.91      4.49 o 
  -2  34   6       14.26       21.72      5.68 o 
  -1  34   6        5.10        7.34      4.87 o 
   0  34   6        1.72        8.08      4.86 o 
   1  34   6       15.71       24.98      5.30 o 
   2  34   6       11.45       13.01      5.20 o 
  -6  35   6       59.90       43.91     11.33 o 
  -5  35   6        1.78       10.26      4.62 o 
  -4  35   6      177.08      187.00      6.75 o 
  -3  35   6        0.49        7.12      5.07 o 
  -2  35   6      159.64      160.57      7.38 o 
  -1  35   6        9.20       11.63      5.03 o 
   0  35   6       72.75       70.10      5.97 o 
   1  35   6       99.67      109.91      6.68 o 
   2  35   6        2.51        1.36      8.05 o 
  -5  36   6        0.09        5.95      7.17 o 
  -4  36   6       22.57       26.70      4.88 o 
  -3  36   6       18.62       21.80      4.68 o 
  -2  36   6        0.00        0.81      5.45 o 
  -1  36   6       21.26       15.27      5.06 o 
   0  36   6        9.16        5.28      4.98 o 
   1  36   6       10.75        9.43      6.27 o 
  -4  37   6       14.61       26.98      7.46 o 
  -3  37   6       84.99       91.87      5.61 o 
  -2  37   6        7.96        2.23      6.48 o 
  -1  37   6       35.38       37.63      5.49 o 
   0  37   6       15.47       14.23      5.35 o 
   1  37   6        0.29        3.36      7.96 o 
  -4  38   6       38.74       38.71     10.40 o 
  -3  38   6        1.59        5.24      6.90 o 
  -2  38   6       47.93       51.59     11.70 o 
 -11   0   7        0.39        1.88      8.33 o 
  -9   0   7       29.62       24.02      5.53 o 
  -7   0   7      277.70      271.56      7.99 o 
  -5   0   7      570.90      591.99     11.56 o 
  -3   0   7      635.45      676.16      8.58 o 
  -1   0   7      106.41       85.34      3.23 o 
   1   0   7      467.73      436.54      6.85 o 
   3   0   7        0.02        6.47      6.70 o 
   5   0   7        0.63        0.26      7.88 o 
 -11   1   7        0.08       -4.52      6.02 o 
 -10   1   7        3.38        3.30      4.05 o 
  -9   1   7        0.87        2.89      3.56 o 
  -8   1   7        0.68        2.07      3.67 o 
  -7   1   7        3.17        5.89      3.07 o 
  -6   1   7        0.30        1.81      2.82 o 
  -5   1   7        1.41        4.10      2.59 o 
  -4   1   7       11.83        8.83      2.28 o 
  -3   1   7      108.03      120.60      2.71 o 
  -2   1   7       52.69       62.99      1.41 o 
  -1   1   7       92.08      103.25      2.42 o 
   0   1   7       33.79       25.04      2.54 o 
   1   1   7        4.00        0.57      1.97 o 
   2   1   7        0.00       -3.96      3.96 o 
   3   1   7        0.13       -3.38      4.74 o 
   4   1   7        0.86        3.61      5.22 o 
   5   1   7        0.19        0.90      5.77 o 
   6   1   7        0.15        0.10      6.35 o 
 -11   2   7        0.21       -2.54      8.43 o 
 -10   2   7        0.02       -4.09      4.09 o 
  -9   2   7        4.30        1.27      3.60 o 
  -8   2   7        6.39        5.59      3.67 o 
  -7   2   7       43.10       42.72      3.63 o 
  -6   2   7        2.31        2.20      2.70 o 
  -5   2   7       91.68       82.19      3.60 o 
  -4   2   7        2.92        0.77      2.25 o 
  -3   2   7      147.01      143.61      2.65 o 
  -2   2   7      408.03      354.08      2.74 o 
  -1   2   7       37.58       21.85      1.69 o 
   0   2   7       85.52       67.16      1.87 o 
   1   2   7      128.60      109.85      3.07 o 
   2   2   7       21.81       12.90      4.08 o 
   3   2   7       11.67        2.91      4.68 o 
   4   2   7       75.88       69.61      6.26 o 
   5   2   7        1.57        1.60      5.70 o 
   6   2   7        0.73        0.77      6.45 o 
 -11   3   7        0.04        1.01      9.00 o 
 -10   3   7       13.93       10.29      4.04 o 
  -9   3   7        3.02        6.66      3.69 o 
  -8   3   7        9.42        5.26      4.45 o 
  -7   3   7        2.22        4.29      2.96 o 
  -6   3   7        0.28        0.50      2.75 o 
  -5   3   7        3.27        0.88      2.53 o 
  -4   3   7        2.15        1.57      2.31 o 
  -3   3   7       32.22       45.58      1.93 o 
  -2   3   7      112.12      118.76      1.78 o 
  -1   3   7       16.25        4.83      1.70 o 
   0   3   7       30.99       44.22      2.70 o 
   1   3   7      166.78      141.93      4.59 o 
   2   3   7       14.01        8.35      3.97 o 
   3   3   7        7.17        8.23      4.74 o 
   4   3   7       17.78       11.53      7.06 o 
   5   3   7        1.55        1.15      5.65 o 
   6   3   7        2.24        4.58      6.45 o 
 -11   4   7        4.17        2.65      8.50 o 
 -10   4   7        0.38       -0.85      3.83 o 
  -9   4   7       18.41       17.35      3.87 o 
  -8   4   7        0.50       -0.46      3.57 o 
  -7   4   7       47.58       47.71      3.63 o 
  -6   4   7       75.39       63.98      3.48 o 
  -5   4   7      142.27      137.56      4.07 o 
  -4   4   7      149.50      141.65      2.76 o 
  -3   4   7      184.61      178.36      3.05 o 
  -2   4   7      245.68      270.01      2.80 o 
  -1   4   7       32.78       33.29      1.85 o 
   0   4   7        1.43        0.53      1.31 o 
   1   4   7      281.91      246.11      3.82 o 
   2   4   7      144.19      109.01      5.65 o 
   3   4   7       22.24       25.60      5.95 o 
   4   4   7        4.54       16.29      5.41 o 
   5   4   7        6.66        8.80      5.82 o 
   6   4   7        0.63        7.22      6.56 o 
 -11   5   7        0.14       -0.10      6.29 o 
 -10   5   7        0.10        3.66      4.07 o 
  -9   5   7        1.01        2.37      3.51 o 
  -8   5   7        1.35        1.64      3.86 o 
  -7   5   7       16.30       16.17      2.93 o 
  -6   5   7        0.67       -0.19      2.84 o 
  -5   5   7      370.89      362.50      5.63 o 
  -4   5   7       28.09       29.13      1.78 o 
  -3   5   7     1503.47     1440.83      7.84 o 
  -2   5   7       14.90        8.00      1.42 o 
  -1   5   7     1367.46     1250.66      6.49 o 
   0   5   7       45.58       50.24      1.83 o 
   1   5   7      873.00      805.82      7.98 o 
   2   5   7       55.27       46.36      4.91 o 
   3   5   7      303.07      284.82      8.46 o 
   4   5   7       77.59       62.85      6.23 o 
   5   5   7       10.76       15.48      5.89 o 
   6   5   7       53.73       58.12      7.61 o 
 -11   6   7       21.00       26.24      6.80 o 
 -10   6   7       41.90       37.05      4.58 o 
  -9   6   7       51.64       57.00      4.33 o 
  -8   6   7       40.06       37.24      4.30 o 
  -7   6   7       40.86       38.60      3.08 o 
  -6   6   7        6.86        4.70      2.92 o 
  -5   6   7       25.36       25.49      2.98 o 
  -4   6   7       23.15       27.70      2.29 o 
  -3   6   7        4.50        5.39      1.47 o 
  -2   6   7       89.52       87.56      1.98 o 
  -1   6   7      243.07      214.84      3.05 o 
   0   6   7       19.15       13.10      1.44 o 
   1   6   7        0.48        5.98      2.80 o 
   2   6   7       25.55       22.44      4.44 o 
   3   6   7       45.17       59.48      8.73 o 
   4   6   7        0.00       12.03     15.21 o 
   5   6   7       11.97       13.69      6.11 o 
   6   6   7        4.34       10.23      6.56 o 
 -11   7   7        8.26       16.76      9.61 o 
 -10   7   7       11.00       12.45      3.76 o 
  -9   7   7       10.15       13.34      4.40 o 
  -8   7   7       18.12       18.80      4.26 o 
  -7   7   7        5.12        6.25      2.74 o 
  -6   7   7        0.80        0.08      2.96 o 
  -5   7   7       56.59       45.08      3.22 o 
  -4   7   7       39.49       28.02      2.10 o 
  -3   7   7       62.84       53.12      1.91 o 
  -2   7   7       77.42       55.69      1.85 o 
  -1   7   7      201.09      166.74      2.87 o 
   0   7   7        0.69        3.12      1.42 o 
   1   7   7      316.43      290.59      5.38 o 
   2   7   7      154.00      128.96      5.96 o 
   3   7   7       81.44       80.23      7.15 o 
   4   7   7       29.50       24.95      5.67 o 
   5   7   7       15.68       19.99      6.32 o 
   6   7   7        3.82        6.16      6.53 o 
 -11   8   7        8.85       14.18      9.58 o 
 -10   8   7        1.78        3.01      3.65 o 
  -9   8   7        0.21        1.68      4.37 o 
  -8   8   7        0.03        2.47      4.14 o 
  -7   8   7        2.14        1.55      3.08 o 
  -6   8   7       16.26       15.99      3.14 o 
  -5   8   7        8.93        8.47      2.87 o 
  -4   8   7        2.87        3.48      1.93 o 
  -3   8   7       74.90       79.58      2.46 o 
  -2   8   7       61.90       66.95      2.59 o 
  -1   8   7      864.27      837.67      5.97 o 
   0   8   7       13.72       14.21      1.56 o 
   1   8   7      764.44      732.88     13.13 o 
   2   8   7      131.13      133.72      6.28 o 
   3   8   7      179.37      172.03     12.92 o 
   4   8   7        1.24        9.95      5.42 o 
   5   8   7       21.10       21.27      6.27 o 
   6   8   7        0.01        6.22      6.45 o 
 -10   9   7       66.00       60.04      4.49 o 
  -9   9   7        6.43       15.31      4.08 o 
  -8   9   7      103.94       89.56      5.20 o 
  -7   9   7      106.53      107.32      4.21 o 
  -6   9   7       33.37       32.17      2.96 o 
  -5   9   7      217.15      209.04      4.73 o 
  -4   9   7       49.75       55.44      3.29 o 
  -3   9   7      259.80      264.46      5.73 o 
  -2   9   7       88.89       74.41      2.40 o 
  -1   9   7       49.68       51.12      2.20 o 
   0   9   7      155.89      145.87      2.50 o 
   1   9   7      196.69      189.64      3.99 o 
   2   9   7       39.82       45.83      3.49 o 
   3   9   7       64.21       68.37      6.01 o 
   4   9   7        0.17        4.62      5.34 o 
   5   9   7      125.73      130.57      8.01 o 
   6   9   7        7.25       18.24      6.67 o 
 -10  10   7        1.01       13.11      3.88 o 
  -9  10   7       78.87       84.96      4.94 o 
  -8  10   7      251.22      267.34      8.15 o 
  -7  10   7      364.14      359.00      5.61 o 
  -6  10   7     1164.48     1135.50      8.59 o 
  -5  10   7      891.64      870.78      7.51 o 
  -4  10   7     2689.09     2604.22     13.53 o 
  -3  10   7      889.13      838.65      8.47 o 
  -2  10   7     1446.65     1353.86      7.09 o 
  -1  10   7      607.42      594.02      6.46 o 
   0  10   7      106.91       97.19      2.26 o 
   1  10   7        0.31        0.74      1.70 o 
   2  10   7        4.05       11.70      2.81 o 
   3  10   7        0.60        3.48      5.00 o 
   4  10   7        3.15        6.80      5.40 o 
   5  10   7        3.42       25.32      8.65 o 
   6  10   7        1.72        2.17      6.59 o 
 -10  11   7      177.49      193.69      6.49 o 
  -9  11   7      195.01      202.46      8.23 o 
  -8  11   7      524.36      546.48      8.00 o 
  -7  11   7      264.27      267.21      5.11 o 
  -6  11   7      424.79      433.03      5.25 o 
  -5  11   7      110.58      104.32      3.10 o 
  -4  11   7       28.76       36.04      2.61 o 
  -3  11   7        8.82       10.51      1.99 o 
  -2  11   7      283.87      281.90      3.68 o 
  -1  11   7        1.09        3.15      2.05 o 
   0  11   7      178.56      162.46      2.68 o 
   1  11   7       15.23       14.22      1.87 o 
   2  11   7      480.85      476.33      7.15 o 
   3  11   7       18.78       20.84      5.17 o 
   4  11   7       46.67       39.51      6.11 o 
   5  11   7        6.08        7.47      5.97 o 
   6  11   7        3.37        7.23      6.99 o 
 -10  12   7        5.32       19.88      4.59 o 
  -9  12   7      110.44      120.93      5.29 o 
  -8  12   7        0.38       20.16      4.02 o 
  -7  12   7      463.00      457.37      6.18 o 
  -6  12   7        8.12       19.49      2.59 o 
  -5  12   7      644.60      658.11      6.09 o 
  -4  12   7       93.38       97.26      3.09 o 
  -3  12   7      724.73      739.22      5.61 o 
  -2  12   7       16.14       18.23      1.98 o 
  -1  12   7        8.02        7.62      2.04 o 
   0  12   7        0.75        0.97      1.60 o 
   1  12   7       20.82       20.31      1.97 o 
   2  12   7        0.14        7.14      2.47 o 
   3  12   7        5.16        4.54      3.95 o 
   4  12   7        1.47       -3.66      5.40 o 
   5  12   7       10.54       13.02      6.03 o 
   6  12   7        4.80        6.26      6.88 o 
 -10  13   7       79.68       85.12      5.39 o 
  -9  13   7        8.23       17.62      4.89 o 
  -8  13   7      154.59      156.71      6.19 o 
  -7  13   7       43.37       56.27      3.81 o 
  -6  13   7       67.59       59.59      3.17 o 
  -5  13   7      160.62      161.06      3.21 o 
  -4  13   7       10.81       16.27      2.02 o 
  -3  13   7      210.90      200.58      4.98 o 
  -2  13   7        8.22        9.42      1.95 o 
  -1  13   7        1.59        2.67      1.97 o 
   0  13   7       63.57       67.07      2.34 o 
   1  13   7       10.17       11.56      1.89 o 
   2  13   7       39.67       33.22      2.74 o 
   3  13   7        0.55       -0.53      3.96 o 
   4  13   7       17.97       19.66      5.65 o 
   5  13   7       10.12       12.13      4.93 o 
   6  13   7        5.86        1.17      8.98 o 
 -10  14   7        5.62       14.57      4.46 o 
  -9  14   7       54.08       51.47      5.35 o 
  -8  14   7       59.37       58.94      5.06 o 
  -7  14   7       61.94       61.97      3.79 o 
  -6  14   7      205.81      192.79      4.25 o 
  -5  14   7       90.52       82.72      2.68 o 
  -4  14   7      424.94      414.14      6.12 o 
  -3  14   7       90.96       78.72      2.55 o 
  -2  14   7       21.63       15.18      2.01 o 
  -1  14   7       83.93       81.16      2.54 o 
   0  14   7       55.01       58.47      2.29 o 
   1  14   7       25.46       27.58      2.13 o 
   2  14   7        5.06        5.66      2.47 o 
   3  14   7        1.09        3.98      3.08 o 
   4  14   7        5.31        7.17      5.22 o 
   5  14   7        0.42        9.18      5.00 o 
 -10  15   7       39.40       40.42      4.93 o 
  -9  15   7        7.71       14.35      4.72 o 
  -8  15   7      127.25      113.27      5.91 o 
  -7  15   7        3.31        4.45      3.14 o 
  -6  15   7      180.53      159.88      4.35 o 
  -5  15   7       13.00       15.62      2.10 o 
  -4  15   7      165.53      154.40      3.62 o 
  -3  15   7       36.72       36.73      2.27 o 
  -2  15   7      129.74      113.75      2.85 o 
  -1  15   7      414.71      416.64      4.44 o 
   0  15   7      161.94      160.00      3.11 o 
   1  15   7      227.28      230.61      3.99 o 
   2  15   7       14.40       17.93      2.67 o 
   3  15   7        8.83        9.71      3.15 o 
   4  15   7       51.46       51.40      5.32 o 
   5  15   7       21.30       17.13      5.13 o 
 -10  16   7       14.47       12.96      6.88 o 
  -9  16   7       16.79       23.18      5.15 o 
  -8  16   7        2.42        8.80      4.26 o 
  -7  16   7        8.07        4.32      3.00 o 
  -6  16   7        1.61        2.54      3.66 o 
  -5  16   7       10.51       12.62      2.52 o 
  -4  16   7       38.78       34.98      2.66 o 
  -3  16   7       49.17       43.86      2.40 o 
  -2  16   7       45.65       42.07      2.36 o 
  -1  16   7      419.52      402.02      4.84 o 
   0  16   7       24.90       28.39      2.12 o 
   1  16   7      100.01       88.68      3.02 o 
   2  16   7        7.51       10.93      2.85 o 
   3  16   7       18.49       13.05      4.28 o 
   4  16   7       22.88       28.50      5.01 o 
   5  16   7        1.11       13.11      5.24 o 
 -10  17   7       10.35        6.81      9.48 o 
  -9  17   7       25.60       30.54      6.71 o 
  -8  17   7       25.46       19.82      6.03 o 
  -7  17   7       84.21       81.14      5.02 o 
  -6  17   7        3.36        3.18      3.54 o 
  -5  17   7      105.85       97.23      3.39 o 
  -4  17   7        0.74        1.53      2.34 o 
  -3  17   7       18.38       16.94      2.16 o 
  -2  17   7       15.56       16.94      2.19 o 
  -1  17   7       35.66       37.55      2.31 o 
   0  17   7       18.67       11.84      1.95 o 
   1  17   7       43.88       50.54      2.75 o 
   2  17   7      125.59      117.39      5.10 o 
   3  17   7       68.49       60.82      6.35 o 
   4  17   7       37.24       32.74      5.22 o 
   5  17   7       58.39       49.73      9.06 o 
 -10  18   7        1.53       -2.44      9.72 o 
  -9  18   7        7.09       10.71      6.47 o 
  -8  18   7       19.03       25.11      6.21 o 
  -7  18   7       31.53       29.36      5.95 o 
  -6  18   7       10.82       14.84      3.64 o 
  -5  18   7       35.62       31.65      2.96 o 
  -4  18   7       37.81       33.08      2.78 o 
  -3  18   7       64.01       60.58      2.65 o 
  -2  18   7        1.73        1.82      2.07 o 
  -1  18   7        3.77        6.68      2.04 o 
   0  18   7        8.00       10.12      2.01 o 
   1  18   7       95.20      103.69      3.29 o 
   2  18   7        1.24        7.63      4.89 o 
   3  18   7       20.21       30.75      5.92 o 
   4  18   7        1.84        3.10      5.89 o 
   5  18   7        2.97       11.00      8.61 o 
 -10  19   7        0.42       -7.06      9.66 o 
  -9  19   7        0.00       -1.31      6.44 o 
  -8  19   7        2.69       -3.03      6.26 o 
  -7  19   7       14.73        7.90      5.43 o 
  -6  19   7        1.00        2.82      3.52 o 
  -5  19   7       62.21       53.57      3.43 o 
  -4  19   7       26.28       30.46      2.76 o 
  -3  19   7      206.70      189.27      3.60 o 
  -2  19   7      130.78      129.64      3.17 o 
  -1  19   7       21.05       17.64      2.16 o 
   0  19   7        4.11        4.84      2.22 o 
   1  19   7       19.58       20.64      2.55 o 
   2  19   7        2.77        6.66      4.91 o 
   3  19   7       49.57       61.42      6.48 o 
   4  19   7        6.45        5.37      5.99 o 
   5  19   7        1.96        2.80      6.52 o 
  -9  20   7        3.85        2.45      6.39 o 
  -8  20   7        9.96        3.38      6.23 o 
  -7  20   7        2.38        2.32      5.65 o 
  -6  20   7       20.41       15.09      5.76 o 
  -5  20   7        8.28       11.13      3.06 o 
  -4  20   7        2.47        1.80      2.68 o 
  -3  20   7       33.29       38.41      2.53 o 
  -2  20   7       18.00       17.82      2.28 o 
  -1  20   7       10.78       12.70      2.52 o 
   0  20   7        1.97        2.02      2.30 o 
   1  20   7      105.13      101.06      3.97 o 
   2  20   7        1.36        9.19      9.25 o 
   3  20   7       41.59       48.37      6.35 o 
   4  20   7       23.68       42.40      6.75 o 
   5  20   7        2.27        6.25      6.61 o 
  -9  21   7        9.83        4.15      6.76 o 
  -8  21   7        2.20        4.88      8.54 o 
  -7  21   7        2.13        1.34      5.82 o 
  -6  21   7       14.95       14.67      5.53 o 
  -5  21   7        9.29        8.24      3.04 o 
  -4  21   7       16.96       14.20      2.73 o 
  -3  21   7        2.70        4.47      2.31 o 
  -2  21   7       12.28       11.70      2.28 o 
  -1  21   7       17.55       21.31      2.37 o 
   0  21   7        4.35        5.46      2.47 o 
   1  21   7       14.00       14.14      3.10 o 
   2  21   7      195.10      205.17      9.95 o 
   3  21   7       31.96       44.57      6.35 o 
   4  21   7      105.07      117.86      7.99 o 
  -9  22   7        1.99       13.24     14.76 o 
  -8  22   7        1.36        0.15      7.55 o 
  -7  22   7       13.83       12.36      5.97 o 
  -6  22   7       28.75       19.32      5.45 o 
  -5  22   7       22.23       19.40      4.66 o 
  -4  22   7       65.33       59.73      3.27 o 
  -3  22   7       88.24       88.89      3.09 o 
  -2  22   7       22.06       19.00      2.25 o 
  -1  22   7       60.09       66.76      2.80 o 
   0  22   7       12.26       10.52      3.12 o 
   1  22   7      215.16      225.98      5.37 o 
   2  22   7        0.32        4.41      5.35 o 
   3  22   7       55.83       67.30      7.02 o 
   4  22   7       24.73       34.44      6.95 o 
  -9  23   7        7.42        5.80      9.67 o 
  -8  23   7        8.64       32.17      9.32 o 
  -7  23   7        6.19       12.00      6.11 o 
  -6  23   7        1.73        8.99      5.61 o 
  -5  23   7        1.70        2.33      4.12 o 
  -4  23   7       61.62       76.19      3.92 o 
  -3  23   7        1.76        2.07      2.66 o 
  -2  23   7      323.82      337.94      4.38 o 
  -1  23   7        2.74        6.07      2.31 o 
   0  23   7       69.14       68.00      3.91 o 
   1  23   7        0.52        2.43      3.18 o 
   2  23   7       58.69       52.68      6.38 o 
   3  23   7        0.00        1.37      5.75 o 
   4  23   7        7.51        7.31      6.11 o 
  -9  24   7        0.26       -2.81     10.04 o 
  -8  24   7        8.94        8.62      6.65 o 
  -7  24   7        0.33        1.53      7.98 o 
  -6  24   7        2.06        0.23      5.58 o 
  -5  24   7       70.25       71.93      4.99 o 
  -4  24   7        8.97        5.81      4.03 o 
  -3  24   7      246.32      240.24      8.04 o 
  -2  24   7        0.19        4.55      2.21 o 
  -1  24   7      221.51      202.63      4.50 o 
   0  24   7        2.08        2.13      3.21 o 
   1  24   7        0.07        2.87      3.29 o 
   2  24   7        3.74        0.57      5.66 o 
   3  24   7        0.90        8.83      5.91 o 
   4  24   7        8.94        6.62      8.29 o 
  -8  25   7        2.01        4.94      6.71 o 
  -7  25   7        7.12       12.22      6.19 o 
  -6  25   7        1.23        5.84      6.06 o 
  -5  25   7        3.86        9.73      4.50 o 
  -4  25   7       28.08       28.41      4.70 o 
  -3  25   7       18.36       22.57      3.44 o 
  -2  25   7       54.96       60.28      2.71 o 
  -1  25   7        1.47        3.34      3.27 o 
   0  25   7      125.05      127.26      4.75 o 
   1  25   7       18.57       19.22      3.57 o 
   2  25   7       72.07       72.00      9.04 o 
   3  25   7        0.09        1.49      5.99 o 
   4  25   7        3.75       -0.20      6.29 o 
  -8  26   7        3.97        6.33      9.63 o 
  -7  26   7       31.24       30.42      9.44 o 
  -6  26   7        1.58        3.16      6.05 o 
  -5  26   7       48.78       47.15      5.10 o 
  -4  26   7       16.99       18.14      4.40 o 
  -3  26   7       23.34       20.14      3.52 o 
  -2  26   7       27.91       28.52      2.87 o 
  -1  26   7        8.58        9.36      3.49 o 
   0  26   7       32.86       34.56      3.88 o 
   1  26   7        0.18        3.65      4.21 o 
   2  26   7       90.21       84.24      7.39 o 
   3  26   7        2.08       -2.56      6.22 o 
  -8  27   7       43.24       35.79     10.85 o 
  -7  27   7        2.19       -0.53      6.37 o 
  -6  27   7       47.06       47.49      6.73 o 
  -5  27   7        0.32        8.94      4.63 o 
  -4  27   7        3.84        4.63      4.37 o 
  -3  27   7        0.64        0.10      4.12 o 
  -2  27   7        4.96        7.83      2.72 o 
  -1  27   7        1.37        2.51      3.60 o 
   0  27   7      114.12      119.90      6.11 o 
   1  27   7        1.52        4.58      4.19 o 
   2  27   7       34.10       39.58      7.09 o 
   3  27   7        2.39        2.70      6.56 o 
  -7  28   7        0.00        7.32      6.90 o 
  -6  28   7       87.33       79.45      7.87 o 
  -5  28   7        0.02        6.75      4.89 o 
  -4  28   7      164.84      150.48      6.44 o 
  -3  28   7        0.57       -2.20      3.59 o 
  -2  28   7      185.22      190.40      4.97 o 
  -1  28   7        7.12        7.05      3.73 o 
   0  28   7      152.70      158.93      5.50 o 
   1  28   7       22.37       21.06      4.73 o 
   2  28   7       87.33       78.34      8.29 o 
   3  28   7        0.03       -1.92      6.48 o 
  -7  29   7       47.14       45.29      7.69 o 
  -6  29   7        4.92        5.83      6.56 o 
  -5  29   7      113.00      107.52      6.29 o 
  -4  29   7       10.14       15.73      4.98 o 
  -3  29   7       47.04       46.05      4.35 o 
  -2  29   7       17.18       22.03      3.44 o 
  -1  29   7        9.73       12.88      4.04 o 
   0  29   7       62.16       66.21      4.63 o 
   1  29   7        0.22        1.26      4.46 o 
   2  29   7        0.16        2.89      7.30 o 
   3  29   7        1.66       13.17     10.01 o 
  -7  30   7        7.26        9.99     10.47 o 
  -6  30   7        1.23       -2.88      6.45 o 
  -5  30   7       85.39       79.31      6.14 o 
  -4  30   7        0.52       -2.76      4.65 o 
  -3  30   7      251.23      240.24      7.45 o 
  -2  30   7        6.12        8.70      3.37 o 
  -1  30   7      344.05      332.17      7.23 o 
   0  30   7      135.50      141.55      5.59 o 
   1  30   7       67.43       62.68      5.66 o 
   2  30   7      144.13      135.67      8.90 o 
  -6  31   7       17.03        9.56      8.47 o 
  -5  31   7        4.19        5.35      5.25 o 
  -4  31   7       29.88       28.97      4.41 o 
  -3  31   7       20.38       22.66      5.11 o 
  -2  31   7       12.74       15.25      4.10 o 
  -1  31   7       57.32       68.95      7.07 o 
   0  31   7        0.72        8.23      4.69 o 
   1  31   7       61.56       66.72      5.86 o 
   2  31   7        0.02        1.58      6.83 o 
  -6  32   7       98.59      118.46      9.24 o 
  -5  32   7        1.98        4.12      5.28 o 
  -4  32   7       91.91       98.21      5.53 o 
  -3  32   7       22.57       19.14      4.36 o 
  -2  32   7       62.40       70.97      5.10 o 
  -1  32   7       63.81       68.55      5.05 o 
   0  32   7        0.14        9.00      4.86 o 
   1  32   7      105.82      110.25      8.70 o 
   2  32   7       21.00       22.66     10.02 o 
  -5  33   7       43.63       49.62      5.11 o 
  -4  33   7       93.16       96.66      5.58 o 
  -3  33   7       32.76       45.13      4.82 o 
  -2  33   7      170.21      189.49      7.42 o 
  -1  33   7        0.27       14.61      5.13 o 
   0  33   7      227.17      236.65      9.00 o 
   1  33   7        6.62       10.20      5.05 o 
  -5  34   7      136.40      155.95      9.14 o 
  -4  34   7       38.23       46.21      5.08 o 
  -3  34   7      251.82      285.46      7.27 o 
  -2  34   7        6.64        9.60      5.16 o 
  -1  34   7      242.88      278.38      8.42 o 
   0  34   7        8.38       10.67      5.09 o 
   1  34   7       12.55       14.46      6.07 o 
  -5  35   7       11.52        9.67     11.35 o 
  -4  35   7       48.60       56.07      6.11 o 
  -3  35   7        1.67        1.92      5.58 o 
  -2  35   7       66.25       82.27      6.32 o 
  -1  35   7       14.53       14.65      5.35 o 
   0  35   7        9.08       11.57      6.04 o 
   1  35   7        9.34        5.75      8.10 o 
  -4  36   7       25.57       27.51      7.27 o 
  -3  36   7       54.18       38.61     11.28 o 
  -2  36   7        7.10        7.39      5.93 o 
  -1  36   7        2.15        3.11      6.16 o 
   0  36   7        3.77        0.19      8.45 o 
 -10   0   8        3.81        0.92      5.86 o 
  -8   0   8        1.12        3.23      5.12 o 
  -6   0   8       26.90       37.81      5.20 o 
  -4   0   8      156.26      124.21      5.79 o 
  -2   0   8      864.51      756.01      8.64 o 
   0   0   8      322.25      273.66      8.17 o 
   2   0   8      213.31      191.43     10.47 o 
   4   0   8        9.35        7.86      8.03 o 
 -11   1   8        3.75        3.45      6.49 o 
 -10   1   8        0.36       -0.38      3.90 o 
  -9   1   8       23.18       21.88      3.90 o 
  -8   1   8       39.14       41.76      4.08 o 
  -7   1   8       28.32       35.04      3.70 o 
  -6   1   8      289.98      282.69      7.13 o 
  -5   1   8        0.00        4.34      2.86 o 
  -4   1   8      908.51      807.96      8.15 o 
  -3   1   8       94.17       94.12      2.72 o 
  -2   1   8      434.92      373.35      3.43 o 
  -1   1   8      516.34      501.39      4.58 o 
   0   1   8      175.43      146.96      3.56 o 
   1   1   8        4.65        3.54      4.01 o 
   2   1   8       60.53       60.92      6.59 o 
   3   1   8       19.99       21.38      5.50 o 
   4   1   8       11.50       16.34      5.98 o 
   5   1   8       25.22       29.83      7.40 o 
 -11   2   8        1.62        7.15      6.35 o 
 -10   2   8        8.29        7.76      4.05 o 
  -9   2   8        0.00        1.68      3.74 o 
  -8   2   8       20.65       22.42      4.41 o 
  -7   2   8       85.92       77.61      4.28 o 
  -6   2   8       51.20       49.32      3.64 o 
  -5   2   8      253.92      215.41      4.85 o 
  -4   2   8       31.99       42.96      3.24 o 
  -3   2   8      418.28      363.15      6.20 o 
  -2   2   8       20.17       27.29      1.92 o 
  -1   2   8      122.83       94.31      2.94 o 
   0   2   8       28.94       18.22      2.64 o 
   1   2   8        2.07        3.24      4.16 o 
   2   2   8        0.06        1.24      4.77 o 
   3   2   8       20.53       17.88      5.33 o 
   4   2   8        2.35        3.84      5.50 o 
   5   2   8        8.35       22.88      6.90 o 
 -11   3   8        0.10        8.45      9.05 o 
 -10   3   8        2.79        4.25      3.91 o 
  -9   3   8        0.58        1.48      4.56 o 
  -8   3   8        2.36        3.47      3.50 o 
  -7   3   8        7.21        9.69      3.33 o 
  -6   3   8        7.95        6.63      3.02 o 
  -5   3   8        3.70        5.28      2.86 o 
  -4   3   8       30.74       25.39      3.01 o 
  -3   3   8       57.10       59.37      2.72 o 
  -2   3   8       99.34       84.06      2.09 o 
  -1   3   8      271.66      253.96      3.58 o 
   0   3   8       34.85       28.97      2.70 o 
   1   3   8       88.14       84.82      5.12 o 
   2   3   8       36.41       32.28      5.21 o 
   3   3   8       44.55       34.53      5.61 o 
   4   3   8        0.54        4.78      5.58 o 
   5   3   8       27.57       25.31      6.73 o 
 -11   4   8        3.97        1.56      8.87 o 
 -10   4   8        5.90        2.78      4.15 o 
  -9   4   8        4.67        2.88      4.45 o 
  -8   4   8        0.00       -3.34      3.34 o 
  -7   4   8        3.20        5.65      3.31 o 
  -6   4   8        5.92        4.13      3.03 o 
  -5   4   8       43.70       35.19      3.26 o 
  -4   4   8       11.95       14.02      2.82 o 
  -3   4   8       28.04       18.26      2.15 o 
  -2   4   8       35.49       40.21      1.88 o 
  -1   4   8      120.70       95.21      2.41 o 
   0   4   8      172.68      166.51      3.97 o 
   1   4   8       92.03       75.05      3.67 o 
   2   4   8       97.41       94.96      6.05 o 
   3   4   8        1.71        8.47      5.13 o 
   4   4   8       72.65       82.71      7.13 o 
   5   4   8        0.76        9.21      6.42 o 
 -10   5   8        0.00        6.61      4.30 o 
  -9   5   8        3.38        3.94      4.45 o 
  -8   5   8        0.35        0.97      3.53 o 
  -7   5   8        1.07        0.74      3.37 o 
  -6   5   8        0.09        2.24      2.99 o 
  -5   5   8       24.90       28.00      3.21 o 
  -4   5   8        4.65        4.76      2.72 o 
  -3   5   8       94.78       73.97      2.65 o 
  -2   5   8       11.71        9.75      1.58 o 
  -1   5   8      436.80      359.28      3.77 o 
   0   5   8        2.95        8.13      2.19 o 
   1   5   8        9.97       15.46      3.05 o 
   2   5   8       13.97       18.93      4.76 o 
   3   5   8        7.67       11.52      5.17 o 
   4   5   8       29.40       41.94      6.90 o 
   5   5   8       13.67       14.72      6.42 o 
 -10   6   8        5.41        9.37      4.22 o 
  -9   6   8        3.96        9.00      4.48 o 
  -8   6   8       19.15       17.20      3.65 o 
  -7   6   8        8.25       11.59      3.48 o 
  -6   6   8       33.21       31.47      3.36 o 
  -5   6   8        2.44        1.99      2.98 o 
  -4   6   8      115.98      103.58      3.83 o 
  -3   6   8        8.69        4.23      1.98 o 
  -2   6   8      114.32       87.66      2.18 o 
  -1   6   8      109.84       84.85      2.54 o 
   0   6   8      672.82      619.31      5.84 o 
   1   6   8      105.46       97.46      3.99 o 
   2   6   8      119.82      118.30      6.32 o 
   3   6   8        4.93        6.08      5.43 o 
   4   6   8       21.80       23.79      6.20 o 
   5   6   8        0.69       16.20      6.71 o 
 -10   7   8        0.25        3.08      3.81 o 
  -9   7   8       82.84       81.56      5.49 o 
  -8   7   8       15.58        9.51      3.67 o 
  -7   7   8       87.34       82.76      3.71 o 
  -6   7   8       12.68        9.78      3.15 o 
  -5   7   8        8.29        5.55      3.00 o 
  -4   7   8        9.35        7.48      2.82 o 
  -3   7   8        3.39        3.72      2.10 o 
  -2   7   8       51.35       43.68      1.92 o 
  -1   7   8      117.11      117.54      2.75 o 
   0   7   8        0.25        4.95      1.97 o 
   1   7   8        1.84        1.87      2.30 o 
   2   7   8      152.22      144.29     13.80 o 
   3   7   8        0.67        1.29      5.14 o 
   4   7   8       51.21       47.29      6.82 o 
   5   7   8       26.56       26.24      6.86 o 
 -10   8   8       66.46       70.56      4.68 o 
  -9   8   8        8.40        8.43      4.66 o 
  -8   8   8       23.63       17.72      3.90 o 
  -7   8   8        0.01       -0.36      2.86 o 
  -6   8   8        2.63        5.92      3.12 o 
  -5   8   8        6.24        7.10      3.01 o 
  -4   8   8       21.99       18.75      2.69 o 
  -3   8   8      158.29      141.87      3.34 o 
  -2   8   8       50.78       49.50      2.28 o 
  -1   8   8       51.68       44.45      2.29 o 
   0   8   8       13.49       11.96      2.00 o 
   1   8   8        4.85        3.13      2.35 o 
   2   8   8        1.91        5.66      4.56 o 
   3   8   8       11.14       10.02      5.30 o 
   4   8   8        0.93       -1.58      5.87 o 
   5   8   8        2.23        4.65      6.47 o 
 -10   9   8       15.13       16.84      4.08 o 
  -9   9   8       33.05       32.64      4.46 o 
  -8   9   8       35.40       32.14      3.64 o 
  -7   9   8        8.87        6.01      2.92 o 
  -6   9   8      110.18      100.76      4.98 o 
  -5   9   8        2.65        2.93      2.79 o 
  -4   9   8       82.39       68.58      3.74 o 
  -3   9   8       73.43       71.02      2.37 o 
  -2   9   8      162.94      158.02      3.11 o 
  -1   9   8      224.48      209.16      3.38 o 
   0   9   8       73.48       69.78      2.56 o 
   1   9   8       11.10        6.92      2.42 o 
   2   9   8        0.62        0.17      3.61 o 
   3   9   8        3.34        2.23      5.20 o 
   4   9   8        5.31        0.55      5.83 o 
   5   9   8        0.56       -2.11      6.54 o 
 -10  10   8        0.43        8.74      3.92 o 
  -9  10   8        2.58        3.12      4.09 o 
  -8  10   8       29.62       32.43      3.56 o 
  -7  10   8        0.15        2.05      2.80 o 
  -6  10   8      115.41      110.58      3.50 o 
  -5  10   8       38.28       39.45      3.08 o 
  -4  10   8      115.82      102.62      3.98 o 
  -3  10   8      305.71      311.60      3.88 o 
  -2  10   8       54.81       52.10      2.36 o 
  -1  10   8       36.84       33.51      1.89 o 
   0  10   8       60.35       48.40      2.40 o 
   1  10   8        9.04        7.43      2.45 o 
   2  10   8        3.16       -1.59      3.05 o 
   3  10   8       10.83        3.53      4.95 o 
   4  10   8        1.54        1.13      5.95 o 
   5  10   8        0.05        4.54      6.50 o 
 -10  11   8      119.36      123.12      5.26 o 
  -9  11   8        0.02        9.22      4.11 o 
  -8  11   8      244.18      227.73      5.26 o 
  -7  11   8       40.23       46.93      3.19 o 
  -6  11   8      236.94      220.04      4.29 o 
  -5  11   8       94.05       83.95      4.00 o 
  -4  11   8       54.10       48.08      3.39 o 
  -3  11   8       98.30       73.59      2.50 o 
  -2  11   8       13.38       11.52      2.01 o 
  -1  11   8       63.20       72.73      2.44 o 
   0  11   8       15.41       12.40      2.08 o 
   1  11   8       27.20       26.41      2.63 o 
   2  11   8        1.57        3.04      3.05 o 
   3  11   8       53.22       52.50      4.99 o 
   4  11   8        4.61        0.70      4.81 o 
   5  11   8        0.89        6.22      6.52 o 
 -10  12   8       22.83       38.69      5.66 o 
  -9  12   8      125.30      125.37      5.44 o 
  -8  12   8        2.00        9.85      3.32 o 
  -7  12   8      231.40      219.98      4.92 o 
  -6  12   8      103.58       88.21      3.62 o 
  -5  12   8      173.87      164.58      6.50 o 
  -4  12   8      196.27      169.82      3.91 o 
  -3  12   8        1.74        2.23      1.92 o 
  -2  12   8       89.27       72.43      2.63 o 
  -1  12   8       30.56       30.46      2.13 o 
   0  12   8      432.51      416.44      4.66 o 
   1  12   8       45.21       44.77      2.93 o 
   2  12   8       13.31       12.55      3.17 o 
   3  12   8       10.91       10.56      3.67 o 
   4  12   8        0.03        0.63      4.76 o 
   5  12   8        3.52        3.69      5.16 o 
 -10  13   8       77.19       83.05      8.35 o 
  -9  13   8       10.71       16.95      5.02 o 
  -8  13   8      132.76      116.27      4.84 o 
  -7  13   8       13.60       21.34      3.46 o 
  -6  13   8      113.03       99.69      3.70 o 
  -5  13   8       31.01       32.04      3.51 o 
  -4  13   8        0.89        3.95      2.39 o 
  -3  13   8       16.54       16.61      2.11 o 
  -2  13   8       17.41       26.95      2.22 o 
  -1  13   8       99.65      108.95      2.84 o 
   0  13   8        4.66       10.15      2.32 o 
   1  13   8       86.57       85.53      3.32 o 
   2  13   8        2.79        4.65      3.12 o 
   3  13   8       91.39       88.66      4.56 o 
   4  13   8       19.65       24.13      5.01 o 
   5  13   8       15.18        9.64      5.36 o 
 -10  14   8        0.55       14.26     10.13 o 
  -9  14   8        1.39        1.08      6.66 o 
  -8  14   8        2.94        5.61      4.32 o 
  -7  14   8        4.71        9.06      4.13 o 
  -6  14   8       36.44       29.62      3.60 o 
  -5  14   8        0.41        0.44      3.06 o 
  -4  14   8       27.15       25.49      2.66 o 
  -3  14   8      174.56      189.90      3.57 o 
  -2  14   8        0.32        2.04      2.06 o 
  -1  14   8       20.46       22.20      2.10 o 
   0  14   8      103.39       92.11      3.07 o 
   1  14   8        6.41       10.82      2.64 o 
   2  14   8      105.84      101.55      4.38 o 
   3  14   8        5.12        9.48      3.56 o 
   4  14   8       17.20       24.33      5.29 o 
   5  14   8       12.17       17.64      8.95 o 
 -10  15   8        2.31        6.08      9.43 o 
  -9  15   8       21.81       28.06      6.93 o 
  -8  15   8        1.92        9.33      4.41 o 
  -7  15   8        0.99        3.80      4.13 o 
  -6  15   8       14.29       13.67      3.44 o 
  -5  15   8       16.40       11.85      3.19 o 
  -4  15   8       45.97       35.78      2.82 o 
  -3  15   8       85.94       84.58      2.80 o 
  -2  15   8       83.85       73.84      2.81 o 
  -1  15   8       12.40       16.86      2.16 o 
   0  15   8       16.29       15.98      2.35 o 
   1  15   8        0.11        2.82      2.88 o 
   2  15   8       18.01       22.46      3.51 o 
   3  15   8       26.07       30.86      4.98 o 
   4  15   8       32.80       40.08      5.62 o 
   5  15   8        5.73        1.49      9.39 o 
 -10  16   8       38.69       29.11     10.33 o 
  -9  16   8       25.36       33.60      6.96 o 
  -8  16   8       57.38       53.06      6.88 o 
  -7  16   8       25.10       23.62      4.49 o 
  -6  16   8       53.06       48.67      3.95 o 
  -5  16   8        1.49        2.91      3.15 o 
  -4  16   8       43.53       40.96      2.90 o 
  -3  16   8        0.65        1.82      2.15 o 
  -2  16   8       13.33       13.42      2.24 o 
  -1  16   8       71.54       70.77      2.69 o 
   0  16   8      162.55      162.45      3.93 o 
   1  16   8      192.17      183.15      4.76 o 
   2  16   8        7.76       10.15      3.82 o 
   3  16   8       70.38       69.39      5.64 o 
   4  16   8        0.67       17.62      5.32 o 
  -9  17   8       16.50       29.30      7.11 o 
  -8  17   8       29.02       39.43      6.92 o 
  -7  17   8       20.18       21.79      4.82 o 
  -6  17   8        1.81        2.20      3.39 o 
  -5  17   8        8.79        7.09      3.19 o 
  -4  17   8       59.67       46.98      3.04 o 
  -3  17   8        9.87       10.73      2.30 o 
  -2  17   8      149.11      132.83      3.30 o 
  -1  17   8       11.46       10.59      2.15 o 
   0  17   8       11.40       17.93      2.51 o 
   1  17   8        0.19        7.51      3.05 o 
   2  17   8       87.76       90.58      6.66 o 
   3  17   8       19.24       19.75      9.83 o 
   4  17   8      105.83      119.78      8.32 o 
  -9  18   8       28.34       31.07      7.21 o 
  -8  18   8        1.83        4.50      6.21 o 
  -7  18   8       91.04       82.86      9.71 o 
  -6  18   8        0.00        0.15      3.92 o 
  -5  18   8      135.13      132.45      4.63 o 
  -4  18   8        1.79        3.65      2.61 o 
  -3  18   8        2.70        6.29      2.34 o 
  -2  18   8       11.14       15.13      2.41 o 
  -1  18   8        2.90        7.12      2.28 o 
   0  18   8      305.80      306.44      4.94 o 
   1  18   8       39.11       47.89      3.65 o 
   2  18   8       99.68      101.61      6.99 o 
   3  18   8       79.13       80.20      7.03 o 
   4  18   8        9.96       25.39      6.63 o 
  -9  19   8       23.20       38.69      7.34 o 
  -8  19   8        3.73        2.83      5.94 o 
  -7  19   8       40.74       47.95      6.50 o 
  -6  19   8        4.43        3.58      4.00 o 
  -5  19   8      138.53      141.67      4.86 o 
  -4  19   8       17.98       19.00      2.83 o 
  -3  19   8      417.21      441.24      5.56 o 
  -2  19   8        4.62        7.56      2.18 o 
  -1  19   8      653.79      688.54      6.22 o 
   0  19   8       13.07       17.03      2.66 o 
   1  19   8      104.07      105.96      5.21 o 
   2  19   8       33.47       36.34      5.94 o 
   3  19   8        0.55        2.61      5.90 o 
   4  19   8       26.52       26.43      7.09 o 
  -9  20   8        1.61        4.43      9.62 o 
  -8  20   8        1.36        1.41      6.48 o 
  -7  20   8       11.81       10.50      6.22 o 
  -6  20   8        1.44        4.93      7.49 o 
  -5  20   8       22.38       22.86      3.59 o 
  -4  20   8       15.46       13.22      2.84 o 
  -3  20   8       88.88       87.29      3.15 o 
  -2  20   8        5.41        3.70      2.18 o 
  -1  20   8        0.01        3.89      2.57 o 
   0  20   8       14.66       14.82      2.75 o 
   1  20   8       72.21       72.84      4.93 o 
   2  20   8        1.88        2.99      5.46 o 
   3  20   8       19.27       21.84      6.35 o 
   4  20   8        1.09        9.83      6.32 o 
  -9  21   8        2.51       -5.49     10.20 o 
  -8  21   8        0.00        4.17      6.66 o 
  -7  21   8        0.29        1.57      6.94 o 
  -6  21   8       10.69       10.58      5.83 o 
  -5  21   8       14.12       14.36      3.53 o 
  -4  21   8       35.76       38.89      3.25 o 
  -3  21   8        8.53       12.09      2.58 o 
  -2  21   8      142.42      149.05      3.38 o 
  -1  21   8       13.98       10.41      2.72 o 
   0  21   8       30.87       34.97      3.51 o 
   1  21   8        0.06        1.57      4.25 o 
   2  21   8       18.79       22.86      5.84 o 
   3  21   8        1.67        2.03      5.96 o 
   4  21   8        8.32       13.17      9.51 o 
  -8  22   8       11.07       15.00      6.70 o 
  -7  22   8       15.72       20.87      6.27 o 
  -6  22   8       59.64       62.37      6.76 o 
  -5  22   8        8.95       11.17      6.62 o 
  -4  22   8       72.69       66.99      3.52 o 
  -3  22   8        5.86        6.11      2.59 o 
  -2  22   8        3.90        7.73      2.26 o 
  -1  22   8        2.73        5.23      2.71 o 
   0  22   8       39.69       40.18      3.78 o 
   1  22   8       29.91       33.66      4.77 o 
   2  22   8        0.03       -0.20      5.60 o 
   3  22   8       34.91       37.37      6.75 o 
  -8  23   8       34.22       39.18      7.39 o 
  -7  23   8       80.76       84.04      7.75 o 
  -6  23   8       24.35       25.23      6.51 o 
  -5  23   8      129.50      113.12      7.45 o 
  -4  23   8        0.63        1.05      2.89 o 
  -3  23   8       67.07       58.91      3.10 o 
  -2  23   8       39.37       41.23      2.67 o 
  -1  23   8        8.31       10.44      3.32 o 
   0  23   8       31.13       28.32      3.67 o 
   1  23   8       17.22       11.23      4.57 o 
   2  23   8        0.45        4.21      5.84 o 
   3  23   8        6.11        6.20      6.91 o 
  -8  24   8        0.25        3.56      6.93 o 
  -7  24   8        0.10        2.29      6.51 o 
  -6  24   8        9.39       11.62      6.04 o 
  -5  24   8        0.42       -1.75      5.83 o 
  -4  24   8       39.31       45.76      4.11 o 
  -3  24   8       36.15       37.57      3.31 o 
  -2  24   8      142.20      158.90      3.99 o 
  -1  24   8       21.27       18.14      3.58 o 
   0  24   8       55.39       55.83      4.17 o 
   1  24   8        6.25        7.54      4.69 o 
   2  24   8       14.36       15.67      9.05 o 
   3  24   8        9.39        7.54      6.17 o 
  -8  25   8        4.69        5.03     10.11 o 
  -7  25   8       53.78       50.50      7.33 o 
  -6  25   8       49.66       59.82      7.33 o 
  -5  25   8       90.36       93.30     10.13 o 
  -4  25   8      163.07      171.43      6.47 o 
  -3  25   8       56.08       52.57      3.19 o 
  -2  25   8       46.77       50.02      3.23 o 
  -1  25   8        1.05        2.47      3.45 o 
   0  25   8       16.55       12.39      3.71 o 
   1  25   8        8.59        5.79      6.17 o 
   2  25   8        8.33        5.19      6.45 o 
   3  25   8        4.14        2.19      9.13 o 
  -7  26   8       59.29       61.29      7.71 o 
  -6  26   8      108.69      109.79      8.29 o 
  -5  26   8       79.53       71.58      7.22 o 
  -4  26   8       86.98       86.79      5.65 o 
  -3  26   8       64.92       69.85      3.83 o 
  -2  26   8        0.94        5.86      3.16 o 
  -1  26   8        4.65        6.38      3.67 o 
   0  26   8       13.45       15.38      3.83 o 
   1  26   8       13.74       15.34      6.19 o 
   2  26   8       29.41       23.45      6.56 o 
  -7  27   8        8.42        9.73      6.96 o 
  -6  27   8       16.65       16.97      6.93 o 
  -5  27   8       59.63       71.13      7.52 o 
  -4  27   8       70.22       63.62      5.52 o 
  -3  27   8      137.18      144.95      5.41 o 
  -2  27   8      248.85      245.41      5.46 o 
  -1  27   8      185.32      190.01      5.82 o 
   0  27   8      127.74      112.60      6.68 o 
   1  27   8       16.62       22.70      6.51 o 
   2  27   8        1.20       13.21      9.42 o 
  -6  28   8        1.23       -1.80      6.70 o 
  -5  28   8       10.26        7.16      6.34 o 
  -4  28   8        0.30       -4.07      4.72 o 
  -3  28   8       28.68       27.86      4.13 o 
  -2  28   8       17.56       17.34      4.01 o 
  -1  28   8       20.10       18.03      3.90 o 
   0  28   8        1.08        0.87      3.84 o 
   1  28   8        2.32       -2.70      6.34 o 
   2  28   8        1.93       -1.40      6.39 o 
  -6  29   8        5.37       -1.36      6.79 o 
  -5  29   8       32.57       26.20      6.85 o 
  -4  29   8       19.91       21.94      4.37 o 
  -3  29   8       25.48       27.09      4.11 o 
  -2  29   8        5.18        6.18      3.88 o 
  -1  29   8        6.09        8.21      3.97 o 
   0  29   8        5.39        6.10      4.07 o 
   1  29   8        5.18        0.91      6.33 o 
   2  29   8        0.15        2.67      8.87 o 
  -6  30   8        0.16        2.52      8.91 o 
  -5  30   8        3.42        6.21      6.64 o 
  -4  30   8        1.88       -1.49      4.80 o 
  -3  30   8        0.73        3.30      4.03 o 
  -2  30   8        5.81        4.17      4.07 o 
  -1  30   8        2.56        3.29      4.03 o 
   0  30   8        2.20        5.77      3.99 o 
   1  30   8       10.73        8.71      6.75 o 
  -5  31   8       51.45       49.70      7.42 o 
  -4  31   8        0.47       -2.32      4.34 o 
  -3  31   8       14.38       14.57      5.23 o 
  -2  31   8       28.56       32.88      4.56 o 
  -1  31   8        2.28        4.65      4.05 o 
   0  31   8       11.45       16.75      4.83 o 
   1  31   8       11.14       16.66      9.53 o 
  -5  32   8       53.40       70.72     11.07 o 
  -4  32   8       42.59       47.02      4.91 o 
  -3  32   8       75.63       79.18      6.14 o 
  -2  32   8       17.19       21.15      4.64 o 
  -1  32   8        6.11        5.75      4.35 o 
   0  32   8        0.63        4.91      4.83 o 
  -5  33   8       19.21       25.58     10.19 o 
  -4  33   8      127.40      126.61      6.74 o 
  -3  33   8        0.13        9.20      5.14 o 
  -2  33   8      148.67      148.60      7.19 o 
  -1  33   8       40.85       42.19      4.87 o 
   0  33   8       58.63       64.44      7.22 o 
  -4  34   8       21.55       23.22      6.78 o 
  -3  34   8        0.03        6.92      5.95 o 
  -2  34   8        6.84        6.87      6.26 o 
  -1  34   8        0.51        6.00      6.10 o 
  -3  35   8       46.70       66.74     11.07 o 
  -9   0   9       75.61       77.13      7.14 o 
  -7   0   9        1.40        7.34      5.42 o 
  -5   0   9      229.04      226.20      7.65 o 
  -3   0   9      731.09      676.80     11.25 o 
  -1   0   9        4.00        3.09      2.95 o 
   1   0   9        0.15        1.55      6.25 o 
   3   0   9       23.65       26.40      8.87 o 
 -10   1   9        1.31        3.79      4.52 o 
  -9   1   9       44.82       54.84      5.39 o 
  -8   1   9       14.31       17.18      4.14 o 
  -7   1   9      177.54      162.33      5.27 o 
  -6   1   9       19.91       19.98      3.69 o 
  -5   1   9      253.07      208.40      5.29 o 
  -4   1   9       10.64        8.94      3.13 o 
  -3   1   9       78.58       60.76      3.60 o 
  -2   1   9       13.53       17.48      2.64 o 
  -1   1   9       10.59       10.37      2.34 o 
   0   1   9        4.78        4.40      2.32 o 
   1   1   9        2.25       -0.12      4.39 o 
   2   1   9        5.70        9.86      5.03 o 
   3   1   9        0.26        5.02      5.70 o 
   4   1   9       18.54       28.44      6.96 o 
 -10   2   9       35.86       34.83      4.78 o 
  -9   2   9        4.29        6.09      4.81 o 
  -8   2   9      110.82       92.59      4.94 o 
  -7   2   9       24.93       28.66      4.14 o 
  -6   2   9      186.67      164.32      5.10 o 
  -5   2   9       67.58       60.83      3.83 o 
  -4   2   9       15.18       13.66      3.22 o 
  -3   2   9       81.25       70.24      3.74 o 
  -2   2   9       35.88       31.62      2.88 o 
  -1   2   9        8.30        8.93      2.26 o 
   0   2   9        8.59        9.41      2.59 o 
   1   2   9       20.38       15.18      4.57 o 
   2   2   9       70.63       66.94      6.08 o 
   3   2   9       45.90       44.09      6.32 o 
   4   2   9       38.35       37.56      6.93 o 
 -10   3   9        2.63        3.13      4.32 o 
  -9   3   9        5.26        7.22      4.72 o 
  -8   3   9        0.14        4.03      3.80 o 
  -7   3   9       19.82       20.70      3.85 o 
  -6   3   9        0.27        3.33      3.42 o 
  -5   3   9       16.84       20.96      3.45 o 
  -4   3   9        3.73        4.32      3.06 o 
  -3   3   9       60.35       53.55      3.67 o 
  -2   3   9        4.67        3.51      2.34 o 
  -1   3   9       60.21       47.68      2.67 o 
   0   3   9       10.94       11.67      2.26 o 
   1   3   9       25.57       21.01      4.73 o 
   2   3   9       49.71       54.06      5.97 o 
   3   3   9        0.62        6.23      5.74 o 
   4   3   9        4.63       10.89      6.82 o 
 -10   4   9        2.53        1.41      4.28 o 
  -9   4   9        5.75        8.86      4.85 o 
  -8   4   9       26.33       25.95      4.16 o 
  -7   4   9       49.31       48.54      4.05 o 
  -6   4   9       88.95       79.68      4.21 o 
  -5   4   9      166.30      141.83      4.71 o 
  -4   4   9      215.31      196.88      5.03 o 
  -3   4   9      203.32      174.64      4.76 o 
  -2   4   9       11.53        9.87      2.36 o 
  -1   4   9       12.52       16.52      2.18 o 
   0   4   9       21.29       17.10      2.39 o 
   1   4   9        1.13        1.22      3.59 o 
   2   4   9        2.26        5.16      5.09 o 
   3   4   9        0.76        5.22      5.65 o 
   4   4   9        1.53        8.40      9.14 o 
 -10   5   9        0.00        1.03      4.27 o 
  -9   5   9        0.01       -1.73      4.45 o 
  -8   5   9       19.68       24.76      3.59 o 
  -7   5   9       29.49       33.58      4.11 o 
  -6   5   9       26.38       31.75      3.86 o 
  -5   5   9      135.04      125.20      4.59 o 
  -4   5   9        0.89        3.49      3.14 o 
  -3   5   9       23.31       21.36      3.19 o 
  -2   5   9       70.45       65.13      2.92 o 
  -1   5   9        1.08       -0.13      2.06 o 
   0   5   9        0.33        1.59      2.36 o 
   1   5   9        0.26        2.49      3.64 o 
   2   5   9        0.13       -0.90      4.86 o 
   3   5   9       17.90       21.21      5.94 o 
   4   5   9       79.04       80.18      8.85 o 
 -10   6   9       18.28       21.99      4.53 o 
  -9   6   9       21.69       23.27      4.94 o 
  -8   6   9       39.48       41.14      3.89 o 
  -7   6   9        0.05        0.72      3.56 o 
  -6   6   9       26.96       26.19      3.69 o 
  -5   6   9       87.85       79.17      4.35 o 
  -4   6   9        1.65        1.59      3.00 o 
  -3   6   9      314.43      286.02      6.65 o 
  -2   6   9        2.00        3.71      2.38 o 
  -1   6   9        0.71        0.31      2.10 o 
   0   6   9       28.17       25.73      2.68 o 
   1   6   9        0.13        0.65      3.02 o 
   2   6   9        0.06       -3.72      4.95 o 
   3   6   9       50.47       58.40      6.81 o 
   4   6   9        3.49       15.68     14.01 o 
 -10   7   9        2.99        8.68      4.01 o 
  -9   7   9        0.31       -0.95      4.61 o 
  -8   7   9        1.54       -1.59      3.30 o 
  -7   7   9        4.59        7.25      3.52 o 
  -6   7   9        0.01        1.98      3.31 o 
  -5   7   9        0.01       -0.37      3.33 o 
  -4   7   9       13.33       11.57      2.85 o 
  -3   7   9        0.26        0.84      2.91 o 
  -2   7   9      142.13      147.32      3.68 o 
  -1   7   9       17.28       17.79      2.03 o 
   0   7   9        1.14        1.87      2.44 o 
   1   7   9        3.30        4.20      3.05 o 
   2   7   9        0.75        3.01      3.35 o 
   3   7   9        0.93        9.60      6.00 o 
   4   7   9        0.55        4.12      6.37 o 
 -10   8   9        4.96        2.59      4.52 o 
  -9   8   9       52.59       59.81      5.34 o 
  -8   8   9        2.93        2.91      3.71 o 
  -7   8   9       27.19       29.49      3.35 o 
  -6   8   9        1.81        3.39      3.40 o 
  -5   8   9        0.44        0.09      2.98 o 
  -4   8   9        3.50        4.27      3.03 o 
  -3   8   9       26.21       33.08      3.30 o 
  -2   8   9       93.73       89.18      3.33 o 
  -1   8   9       65.93       73.13      2.51 o 
   0   8   9      209.26      197.25      6.52 o 
   1   8   9       32.72       28.35      3.44 o 
   2   8   9       71.31       67.70      4.17 o 
   3   8   9        5.39       13.28      8.89 o 
   4   8   9       19.22       18.15      6.70 o 
 -10   9   9        0.07        1.88      5.02 o 
  -9   9   9        5.27       11.22      4.28 o 
  -8   9   9        0.52        1.12      3.40 o 
  -7   9   9       38.26       35.01      3.18 o 
  -6   9   9        8.60        7.09      3.10 o 
  -5   9   9       86.44       85.47      4.25 o 
  -4   9   9       69.80       70.13      3.84 o 
  -3   9   9       10.54        8.85      2.94 o 
  -2   9   9       96.89       86.10      3.27 o 
  -1   9   9       29.75       29.57      2.17 o 
   0   9   9       33.17       30.61      2.76 o 
   1   9   9        4.52        7.98      3.13 o 
   2   9   9       10.29       14.48      3.62 o 
   3   9   9       47.20       56.69      5.45 o 
   4   9   9       10.60       12.16      5.23 o 
 -10  10   9        7.96       17.88      9.44 o 
  -9  10   9        0.69        4.79      4.19 o 
  -8  10   9        0.21        3.07      3.35 o 
  -7  10   9        5.67        7.27      2.91 o 
  -6  10   9        3.42        4.50      3.03 o 
  -5  10   9        1.45        3.44      3.42 o 
  -4  10   9        1.91        3.79      3.14 o 
  -3  10   9        2.84        6.52      3.06 o 
  -2  10   9       15.76       16.92      2.66 o 
  -1  10   9      189.17      179.22      3.29 o 
   0  10   9       51.46       53.10      3.08 o 
   1  10   9       83.11       73.48      3.86 o 
   2  10   9        5.10        5.02      3.47 o 
   3  10   9       79.68       80.63      4.79 o 
   4  10   9        6.87        7.02      5.25 o 
  -9  11   9       19.61       26.74      5.34 o 
  -8  11   9       11.82       15.17      4.20 o 
  -7  11   9      100.96      101.54      4.44 o 
  -6  11   9        1.60        3.74      3.39 o 
  -5  11   9      116.68      122.25      4.71 o 
  -4  11   9       12.55       12.20      3.19 o 
  -3  11   9        0.29        2.14      3.10 o 
  -2  11   9       38.88       30.03      2.81 o 
  -1  11   9       87.53       84.70      2.99 o 
   0  11   9       12.95       15.05      2.69 o 
   1  11   9       15.50       15.58      3.35 o 
   2  11   9        0.86       -1.27      3.39 o 
   3  11   9        3.13        9.21      3.87 o 
   4  11   9        2.07        0.98      5.10 o 
  -9  12   9       11.68       16.98      6.68 o 
  -8  12   9       47.01       37.65      5.18 o 
  -7  12   9        2.11       12.37      4.45 o 
  -6  12   9      157.81      142.13      6.06 o 
  -5  12   9       18.49       19.09      3.93 o 
  -4  12   9      119.39      121.92      4.53 o 
  -3  12   9      151.01      147.65      4.63 o 
  -2  12   9       51.29       63.11      3.20 o 
  -1  12   9       60.11       62.41      3.05 o 
   0  12   9        0.00        3.29      2.53 o 
   1  12   9       70.05       61.96      3.88 o 
   2  12   9       13.88        8.88      3.55 o 
   3  12   9        3.78        1.21      3.78 o 
   4  12   9        6.15        3.68      5.06 o 
  -9  13   9       24.52       24.19      6.97 o 
  -8  13   9        0.03        5.85      4.71 o 
  -7  13   9       10.45       13.40      3.93 o 
  -6  13   9        0.17        0.51      3.56 o 
  -5  13   9        1.27        3.10      3.22 o 
  -4  13   9       20.68       19.43      3.45 o 
  -3  13   9       16.96       17.65      3.31 o 
  -2  13   9      276.08      270.06      4.84 o 
  -1  13   9        0.75        1.07      2.53 o 
   0  13   9       56.78       57.76      3.63 o 
   1  13   9        4.84        3.15      3.26 o 
   2  13   9        5.15        3.11      3.46 o 
   3  13   9        7.59        0.83      4.66 o 
   4  13   9        0.69        0.66      5.08 o 
  -9  14   9       15.80       19.64      7.16 o 
  -8  14   9        6.13        8.71      4.77 o 
  -7  14   9       46.14       46.11      4.48 o 
  -6  14   9        8.61       12.73      3.73 o 
  -5  14   9       70.05       70.12      4.16 o 
  -4  14   9       18.12       16.25      3.36 o 
  -3  14   9       67.39       75.34      3.40 o 
  -2  14   9       32.52       34.35      3.04 o 
  -1  14   9       20.19       23.30      2.71 o 
   0  14   9       72.15       66.45      3.81 o 
   1  14   9        4.49        6.21      3.35 o 
   2  14   9       24.38       17.86      3.74 o 
   3  14   9        0.17       10.39      4.70 o 
   4  14   9        0.01       -0.23      6.61 o 
  -9  15   9       21.83       25.24      6.96 o 
  -8  15   9        1.43        8.00      4.78 o 
  -7  15   9       14.95       16.38      4.82 o 
  -6  15   9       26.16       29.69      3.97 o 
  -5  15   9        6.75        6.15      3.44 o 
  -4  15   9       74.40       80.15      4.19 o 
  -3  15   9      105.37      108.82      3.77 o 
  -2  15   9       35.84       37.82      3.13 o 
  -1  15   9      178.01      178.41      4.77 o 
   0  15   9       79.31       77.98      4.66 o 
   1  15   9       47.76       59.23      4.61 o 
   2  15   9        5.94       11.50      3.98 o 
   3  15   9       53.04       49.91      5.50 o 
   4  15   9        0.18       13.53      9.03 o 
  -9  16   9        0.71        0.96      6.66 o 
  -8  16   9       47.76       51.22      6.90 o 
  -7  16   9        1.96        3.26      4.40 o 
  -6  16   9        3.78        5.28      3.76 o 
  -5  16   9        8.84        7.86      3.49 o 
  -4  16   9        4.05        2.75      3.39 o 
  -3  16   9       65.57       69.75      3.45 o 
  -2  16   9       31.61       40.21      2.77 o 
  -1  16   9       74.12       77.17      3.91 o 
   0  16   9      182.22      192.48      5.07 o 
   1  16   9      143.59      155.14      6.59 o 
   2  16   9      149.98      165.22      7.97 o 
   3  16   9        3.93       12.71      6.21 o 
  -9  17   9        7.40        7.89     10.14 o 
  -8  17   9       29.43       43.28      6.88 o 
  -7  17   9        0.04        1.14      4.51 o 
  -6  17   9       52.73       49.54      4.30 o 
  -5  17   9       48.49       47.76      4.07 o 
  -4  17   9        7.92        8.81      3.42 o 
  -3  17   9      129.03      129.52      4.06 o 
  -2  17   9      124.84      126.89      3.53 o 
  -1  17   9      183.64      184.60      5.98 o 
   0  17   9        4.50        7.12      3.64 o 
   1  17   9       81.32       82.00      4.96 o 
   2  17   9        0.37       14.05      5.88 o 
   3  17   9        1.74       11.54      6.37 o 
  -8  18   9        0.40        1.52      6.74 o 
  -7  18   9       40.40       46.01      6.85 o 
  -6  18   9        4.38        0.57      3.61 o 
  -5  18   9       41.32       47.37      4.23 o 
  -4  18   9        2.21        4.01      3.36 o 
  -3  18   9       18.86       25.11      3.06 o 
  -2  18   9        0.91        4.24      2.47 o 
  -1  18   9       37.78       40.01      3.68 o 
   0  18   9       56.87       62.99      4.01 o 
   1  18   9       12.17       14.44      5.34 o 
   2  18   9       31.40       36.75      6.23 o 
   3  18   9       31.70       32.29      6.57 o 
  -8  19   9        0.38       -0.91      6.58 o 
  -7  19   9        0.09        5.27      6.31 o 
  -6  19   9        7.60        6.42      3.92 o 
  -5  19   9       17.34       16.71      3.87 o 
  -4  19   9       18.82       21.41      3.71 o 
  -3  19   9        0.28        1.43      2.94 o 
  -2  19   9        3.48        3.25      2.55 o 
  -1  19   9        7.61       12.69      3.37 o 
   0  19   9        5.15        7.29      3.33 o 
   1  19   9       28.23       31.46      5.81 o 
   2  19   9        0.65        6.13      5.50 o 
   3  19   9        0.58        1.11      6.11 o 
  -8  20   9        5.49       13.44      6.82 o 
  -7  20   9       23.10       31.36      6.96 o 
  -6  20   9        5.71       11.82      6.30 o 
  -5  20   9       75.36       77.76      4.57 o 
  -4  20   9        7.34       12.89      3.73 o 
  -3  20   9       52.70       59.22      3.59 o 
  -2  20   9       34.14       30.97      2.86 o 
  -1  20   9        4.41        6.32      3.40 o 
   0  20   9       56.60       55.32      5.02 o 
   1  20   9       35.82       31.47      6.23 o 
   2  20   9       14.50        9.65      5.82 o 
   3  20   9        1.67       -0.24      8.38 o 
  -8  21   9       48.73       60.19      8.11 o 
  -7  21   9        9.74       14.75      6.74 o 
  -6  21   9      147.33      164.84      8.68 o 
  -5  21   9        1.63        7.47      3.75 o 
  -4  21   9      169.86      184.71      5.91 o 
  -3  21   9      107.01      118.97      4.26 o 
  -2  21   9      138.31      137.54      4.28 o 
  -1  21   9      138.34      146.51      4.92 o 
   0  21   9        0.00        1.21      4.41 o 
   1  21   9       35.17       35.98      6.11 o 
   2  21   9        0.54        3.46      5.84 o 
   3  21   9        0.00        4.38      9.11 o 
  -7  22   9       24.83       30.32      6.95 o 
  -6  22   9        4.68       16.16      6.50 o 
  -5  22   9       45.90       43.71      5.35 o 
  -4  22   9      207.35      230.46      6.01 o 
  -3  22   9       27.52       27.73      3.54 o 
  -2  22   9      217.81      227.64      5.07 o 
  -1  22   9       19.54       30.38      4.54 o 
   0  22   9       26.09       28.13      4.55 o 
   1  22   9        6.30       14.18      5.98 o 
   2  22   9        5.28        9.13      6.19 o 
  -7  23   9       22.59       24.31      7.07 o 
  -6  23   9       11.51       19.62      6.72 o 
  -5  23   9        4.42       11.31      5.95 o 
  -4  23   9       49.51       55.01      4.48 o 
  -3  23   9        0.00        1.13      2.90 o 
  -2  23   9        3.01        6.50      3.10 o 
  -1  23   9       13.21       10.85      3.77 o 
   0  23   9        1.21       -1.53      4.33 o 
   1  23   9       16.80       12.50      6.16 o 
   2  23   9       25.81       27.70      6.68 o 
  -7  24   9        9.86       18.12      7.33 o 
  -6  24   9       23.82       27.97      8.35 o 
  -5  24   9        9.33        7.75      6.24 o 
  -4  24   9       21.41       21.09      4.89 o 
  -3  24   9       50.93       45.55      3.31 o 
  -2  24   9       19.48       16.98      3.77 o 
  -1  24   9        7.94       10.42      3.89 o 
   0  24   9        2.60        3.70      4.58 o 
   1  24   9        7.39        6.85      5.83 o 
   2  24   9       10.70        8.87      6.47 o 
  -7  25   9       77.06       78.56     11.26 o 
  -6  25   9        7.95        4.12      6.50 o 
  -5  25   9       91.90       84.66      7.69 o 
  -4  25   9        2.13        5.89      4.57 o 
  -3  25   9        5.24        6.58      2.98 o 
  -2  25   9       37.35       34.49      4.11 o 
  -1  25   9        2.44        3.37      3.95 o 
   0  25   9       29.03       31.31      5.35 o 
   1  25   9        6.31        9.93      6.32 o 
   2  25   9        5.19        8.68      9.08 o 
  -6  26   9       10.66       10.32      7.12 o 
  -5  26   9      106.08      108.74      8.19 o 
  -4  26   9       65.08       55.55      6.86 o 
  -3  26   9       94.75      105.19      4.96 o 
  -2  26   9        5.05       -0.55      3.56 o 
  -1  26   9       35.39       43.94      4.39 o 
   0  26   9        9.15        6.11      4.90 o 
   1  26   9       12.12       12.29      6.22 o 
  -6  27   9        1.51       -3.73      9.49 o 
  -5  27   9        7.07       14.15      6.92 o 
  -4  27   9        0.47        0.75      4.73 o 
  -3  27   9        1.23        4.56      4.37 o 
  -2  27   9        1.15       -1.88      4.50 o 
  -1  27   9        3.32        2.57      3.90 o 
   0  27   9       10.10        8.47      4.98 o 
   1  27   9        0.03        5.80      9.72 o 
  -6  28   9       25.12       16.87      9.47 o 
  -5  28   9        7.47       11.85      6.61 o 
  -4  28   9       44.51       44.71      5.36 o 
  -3  28   9       26.66       25.91      5.07 o 
  -2  28   9       19.07       17.09      4.66 o 
  -1  28   9        1.00        4.53      4.10 o 
   0  28   9        1.37        0.99      5.15 o 
   1  28   9        3.34        1.08      9.06 o 
  -5  29   9       27.13       23.23      9.57 o 
  -4  29   9       11.41        9.54      5.01 o 
  -3  29   9       20.31       15.46      4.94 o 
  -2  29   9       20.21       21.76      5.02 o 
  -1  29   9        9.06        7.95      5.08 o 
   0  29   9      121.97      127.97      6.99 o 
  -5  30   9        1.01       -4.67      9.08 o 
  -4  30   9        0.02       -1.43      5.95 o 
  -3  30   9       23.81       25.36      5.18 o 
  -2  30   9       26.29       33.32      5.28 o 
  -1  30   9        2.77        6.66      5.25 o 
   0  30   9       28.17       44.61      9.91 o 
  -4  31   9        1.59       -1.58      8.15 o 
  -3  31   9       83.76      100.26     10.39 o 
  -2  31   9        1.86        4.82      5.64 o 
  -1  31   9       66.03       69.61      9.74 o 
  -2  32   9       40.43       54.17      6.79 o 
  -8   0  10       58.80       58.81      6.85 o 
  -6   0  10        0.57        2.13      5.18 o 
  -4   0  10      128.93      136.85      6.99 o 
  -2   0  10       98.18      108.45      9.18 o 
   0   0  10      149.89      167.48      6.96 o 
   2   0  10       10.68        4.23      8.06 o 
  -9   1  10       15.82       26.18      6.80 o 
  -8   1  10        0.56        6.40      4.03 o 
  -7   1  10       89.61       84.25      4.72 o 
  -6   1  10       67.10       60.70      4.37 o 
  -5   1  10      105.51      103.81      4.63 o 
  -4   1  10       53.64       46.62      3.86 o 
  -3   1  10        0.85        1.67      3.27 o 
  -2   1  10       30.13       29.32      3.94 o 
  -1   1  10       14.31       14.96      3.10 o 
   0   1  10       23.88       22.58      3.46 o 
   1   1  10        0.33        2.66      4.03 o 
   2   1  10        1.85        1.45      5.56 o 
   3   1  10        8.25       35.28      7.38 o 
 -10   2  10        0.00        0.95      8.53 o 
  -9   2  10        3.97        3.32      4.32 o 
  -8   2  10        0.75        1.66      4.14 o 
  -7   2  10        0.64        2.29      3.92 o 
  -6   2  10        2.55        7.92      3.78 o 
  -5   2  10       39.24       36.20      3.88 o 
  -4   2  10        0.00        2.85      3.39 o 
  -3   2  10        0.22        1.48      3.66 o 
  -2   2  10       33.46       28.80      3.90 o 
  -1   2  10        0.40        1.63      2.95 o 
   0   2  10        4.30        4.41      3.25 o 
   1   2  10       44.56       46.00      5.99 o 
   2   2  10        1.67        2.30      5.47 o 
   3   2  10       99.41       94.84      7.70 o 
 -10   3  10        7.94       12.86      8.67 o 
  -9   3  10        8.64        6.92      4.34 o 
  -8   3  10        6.73        7.38      4.10 o 
  -7   3  10       19.23       21.00      4.04 o 
  -6   3  10        0.63        0.57      3.61 o 
  -5   3  10        1.01        2.91      3.54 o 
  -4   3  10       49.58       47.60      3.83 o 
  -3   3  10       49.29       59.82      4.58 o 
  -2   3  10        3.69        5.11      3.15 o 
  -1   3  10       56.53       57.50      3.66 o 
   0   3  10       52.37       48.47      3.76 o 
   1   3  10        5.31        6.25      4.14 o 
   2   3  10       62.52       66.92      6.89 o 
   3   3  10        0.04       37.47      7.05 o 
 -10   4  10        0.54       -5.08      8.76 o 
  -9   4  10        1.90        1.44      4.21 o 
  -8   4  10        1.90       -0.04      4.24 o 
  -7   4  10        8.39        9.72      3.80 o 
  -6   4  10        0.90        2.07      3.65 o 
  -5   4  10       14.52       14.80      3.63 o 
  -4   4  10        1.79        3.95      3.29 o 
  -3   4  10       60.28       60.47      4.05 o 
  -2   4  10       10.23        6.17      3.27 o 
  -1   4  10        3.95        4.65      3.01 o 
   0   4  10        0.11        0.21      3.25 o 
   1   4  10       16.83       15.44      4.28 o 
   2   4  10       61.43       65.16      5.54 o 
   3   4  10       12.04       14.79      6.53 o 
 -10   5  10       11.66        1.95      8.23 o 
  -9   5  10        0.77        0.23      4.22 o 
  -8   5  10       27.33       24.70      4.36 o 
  -7   5  10        2.16        1.07      3.98 o 
  -6   5  10       12.09        6.98      3.58 o 
  -5   5  10        1.26        0.70      3.68 o 
  -4   5  10        5.63        6.20      3.40 o 
  -3   5  10       97.22       93.90      4.37 o 
  -2   5  10        9.02       10.13      3.21 o 
  -1   5  10        4.75        4.04      3.16 o 
   0   5  10        8.62        5.95      3.30 o 
   1   5  10        1.99       13.01      5.23 o 
   2   5  10        0.34        3.50      4.65 o 
   3   5  10       14.43       40.56     15.91 o 
  -9   6  10        5.46        0.85      4.26 o 
  -8   6  10        0.06        2.42      3.55 o 
  -7   6  10        5.63        5.77      3.82 o 
  -6   6  10       16.59       16.12      3.92 o 
  -5   6  10        7.38        7.74      3.48 o 
  -4   6  10       23.64       20.93      3.58 o 
  -3   6  10      132.57      141.44      4.94 o 
  -2   6  10       32.40       33.83      3.61 o 
  -1   6  10      157.09      162.97      4.80 o 
   0   6  10        0.24        5.58      3.34 o 
   1   6  10      216.99      241.56     10.00 o 
   2   6  10        4.17       15.27      4.85 o 
   3   6  10      148.15      160.71      7.26 o 
  -9   7  10       11.74       12.05      4.02 o 
  -8   7  10       27.17       30.43      3.86 o 
  -7   7  10        5.98        6.10      3.87 o 
  -6   7  10       69.96       67.75      4.57 o 
  -5   7  10        5.99        4.71      3.14 o 
  -4   7  10      226.04      234.09      5.83 o 
  -3   7  10       30.95       29.82      3.69 o 
  -2   7  10       82.29       73.05      4.00 o 
  -1   7  10       16.00       22.58      3.43 o 
   0   7  10       12.78       12.90      3.82 o 
   1   7  10      130.83      146.59      9.17 o 
   2   7  10       77.30       74.89      5.69 o 
   3   7  10       41.80       56.35      4.84 o 
  -9   8  10        3.20        5.98      4.43 o 
  -8   8  10        1.52        3.91      3.67 o 
  -7   8  10        3.30        3.35      3.51 o 
  -6   8  10        1.30        2.74      3.37 o 
  -5   8  10       22.86       21.38      3.78 o 
  -4   8  10       71.18       70.00      4.34 o 
  -3   8  10        0.90        6.25      3.44 o 
  -2   8  10       55.98       58.04      3.97 o 
  -1   8  10        1.95        5.48      3.10 o 
   0   8  10       61.20       67.86      5.70 o 
   1   8  10       24.13       32.32      4.70 o 
   2   8  10       55.57       68.73      4.79 o 
   3   8  10       14.51       21.73      4.32 o 
  -9   9  10        5.39        8.95      4.51 o 
  -8   9  10        0.97        5.70      3.82 o 
  -7   9  10        3.50        0.34      3.71 o 
  -6   9  10       11.28        9.88      3.81 o 
  -5   9  10       80.18       82.07      4.56 o 
  -4   9  10        7.74        8.84      3.54 o 
  -3   9  10      262.61      267.46      6.01 o 
  -2   9  10       47.22       43.89      3.77 o 
  -1   9  10      147.89      148.35      4.12 o 
   0   9  10        9.71        8.05      4.90 o 
   1   9  10       32.77       36.00      4.82 o 
   2   9  10        0.57        2.66      3.86 o 
   3   9  10        0.76        2.68      4.07 o 
  -9  10  10       59.04       64.17      5.34 o 
  -8  10  10        1.81        3.53      3.87 o 
  -7  10  10       50.66       57.85      4.71 o 
  -6  10  10        3.47       10.63      3.90 o 
  -5  10  10        6.63       10.11      3.69 o 
  -4  10  10        1.38        5.53      3.51 o 
  -3  10  10       27.77       25.39      3.67 o 
  -2  10  10       10.55        9.92      3.37 o 
  -1  10  10        5.83        8.89      3.40 o 
   0  10  10       16.07       17.72      5.08 o 
   1  10  10       17.22       25.39      5.73 o 
   2  10  10        1.37        0.39      3.74 o 
   3  10  10        9.74       12.33      4.11 o 
  -9  11  10       10.98       14.47      8.14 o 
  -8  11  10       11.35       13.77      4.93 o 
  -7  11  10       81.12       78.50      4.95 o 
  -6  11  10       62.54       61.54      4.60 o 
  -5  11  10       63.30       66.69      4.34 o 
  -4  11  10       99.41       92.31      4.59 o 
  -3  11  10        1.84        3.55      3.51 o 
  -2  11  10       82.22       82.94      4.29 o 
  -1  11  10        6.65        3.78      3.35 o 
   0  11  10        6.99        5.54      4.66 o 
   1  11  10      102.43      102.68      5.64 o 
   2  11  10        3.67        0.73      3.75 o 
   3  11  10        7.22        3.16      4.09 o 
  -9  12  10        3.32        0.75      8.64 o 
  -8  12  10      108.80      106.67      6.52 o 
  -7  12  10       16.45       24.04      4.33 o 
  -6  12  10      158.12      161.31      5.63 o 
  -5  12  10       50.09       49.68      4.33 o 
  -4  12  10       65.83       60.61      4.36 o 
  -3  12  10       14.03       17.93      3.70 o 
  -2  12  10      138.08      135.85      4.86 o 
  -1  12  10        5.72        7.82      3.48 o 
   0  12  10       14.87       18.67      5.27 o 
   1  12  10        1.33        2.29      4.20 o 
   2  12  10        5.67        5.91      3.85 o 
   3  12  10        0.74        0.32      5.06 o 
  -8  13  10       41.36       38.64      6.62 o 
  -7  13  10       39.71       40.43      4.54 o 
  -6  13  10        2.54       10.64      3.92 o 
  -5  13  10       94.68      101.66      5.31 o 
  -4  13  10       11.56       14.64      3.72 o 
  -3  13  10      121.50      132.50      4.89 o 
  -2  13  10      145.46      144.27      7.36 o 
  -1  13  10      160.52      163.90      5.21 o 
   0  13  10       85.52       75.80      5.94 o 
   1  13  10        4.96        2.52      4.27 o 
   2  13  10       27.64       28.13      4.12 o 
   3  13  10        0.12       -2.08      5.96 o 
  -8  14  10        0.01        1.43      5.09 o 
  -7  14  10        9.80       11.25      4.22 o 
  -6  14  10        2.56        6.09      4.03 o 
  -5  14  10       10.66       13.09      3.90 o 
  -4  14  10        5.16       12.09      3.70 o 
  -3  14  10        0.03        0.53      3.54 o 
  -2  14  10        0.06        3.26      3.50 o 
  -1  14  10        6.14        8.88      3.65 o 
   0  14  10        0.18        3.02      4.92 o 
   1  14  10        1.55        5.31      5.11 o 
   2  14  10        5.00        8.90      4.63 o 
   3  14  10        2.32        0.44      7.11 o 
  -8  15  10        3.07        4.77      5.12 o 
  -7  15  10       12.62       12.63      4.26 o 
  -6  15  10        0.51        5.88      4.07 o 
  -5  15  10       30.20       28.79      4.16 o 
  -4  15  10        0.05        1.53      3.62 o 
  -3  15  10       34.78       40.10      3.99 o 
  -2  15  10       35.48       39.64      4.00 o 
  -1  15  10       24.12       29.62      3.94 o 
   0  15  10       21.58       19.44      5.13 o 
   1  15  10        2.99       -0.59      4.99 o 
   2  15  10        0.21       -2.27      5.38 o 
   3  15  10        0.08       10.40      8.44 o 
  -8  16  10        2.36        0.92      6.48 o 
  -7  16  10       19.90       18.35      4.38 o 
  -6  16  10        1.80        3.01      3.99 o 
  -5  16  10      127.99      128.23      5.28 o 
  -4  16  10        0.23        2.40      3.68 o 
  -3  16  10      133.92      133.85      5.04 o 
  -2  16  10       47.04       48.92      4.94 o 
  -1  16  10       50.25       56.97      4.26 o 
   0  16  10        7.35        5.63      4.87 o 
   1  16  10       14.14       15.17      5.43 o 
   2  16  10        3.04        2.29      5.64 o 
  -8  17  10        1.82       -5.07      6.59 o 
  -7  17  10       12.08        9.95      4.96 o 
  -6  17  10        2.01        0.45      3.98 o 
  -5  17  10        0.47        1.00      3.87 o 
  -4  17  10       22.29       22.05      3.95 o 
  -3  17  10       18.30       17.85      3.85 o 
  -2  17  10       66.77       65.46      5.23 o 
  -1  17  10        1.48        4.76      3.62 o 
   0  17  10       14.49        9.56      4.88 o 
   1  17  10       68.55       81.84     10.24 o 
   2  17  10        3.48        8.44      6.09 o 
  -7  18  10       12.62        7.71      6.47 o 
  -6  18  10        0.11        1.51      4.05 o 
  -5  18  10        8.76       12.25      4.01 o 
  -4  18  10        0.10        1.30      3.86 o 
  -3  18  10       23.54       24.39      3.89 o 
  -2  18  10       21.20       18.14      4.54 o 
  -1  18  10       10.13       12.99      3.62 o 
   0  18  10        0.03        3.95      4.88 o 
   1  18  10        2.46        8.50      8.68 o 
   2  18  10        4.36        3.03      5.85 o 
  -7  19  10       21.33       20.61      6.93 o 
  -6  19  10        6.73        6.37      3.98 o 
  -5  19  10        0.12        2.46      3.89 o 
  -4  19  10       41.72       34.46      4.26 o 
  -3  19  10       87.21       88.04      4.71 o 
  -2  19  10        0.21        0.91      4.26 o 
  -1  19  10       42.13       43.14      4.04 o 
   0  19  10        1.09       -2.14      7.65 o 
   1  19  10        4.32        9.48      8.80 o 
   2  19  10        0.43       -0.13      7.93 o 
  -7  20  10        4.02        4.05      6.77 o 
  -6  20  10      106.21      110.52      6.69 o 
  -5  20  10       43.45       41.88      4.43 o 
  -4  20  10      105.43       97.12      4.96 o 
  -3  20  10       10.25        8.96      3.16 o 
  -2  20  10       18.25       17.44      4.43 o 
  -1  20  10        0.00        4.36      3.74 o 
   0  20  10        0.00        2.58      7.69 o 
   1  20  10        1.41        4.75      8.95 o 
  -7  21  10        1.13       -0.65      9.12 o 
  -6  21  10       12.17       13.07      5.49 o 
  -5  21  10        4.25        9.17      4.05 o 
  -4  21  10        0.74        0.02      3.89 o 
  -3  21  10       21.91       24.33      3.50 o 
  -2  21  10        0.05        2.22      4.22 o 
  -1  21  10       51.25       47.42      5.29 o 
   0  21  10        1.43        5.65      8.10 o 
   1  21  10        0.25       -1.51      8.89 o 
  -6  22  10       19.74       20.48      7.07 o 
  -5  22  10       28.89       33.12      5.46 o 
  -4  22  10       50.05       56.15      4.58 o 
  -3  22  10       30.18       30.11      3.98 o 
  -2  22  10       30.22       38.12      4.94 o 
  -1  22  10        2.49        5.76      4.78 o 
   0  22  10       90.22       89.82     10.18 o 
   1  22  10       12.98       11.80      8.50 o 
  -6  23  10       29.56       42.27      7.47 o 
  -5  23  10       20.08       18.99      5.19 o 
  -4  23  10       40.77       41.53      4.47 o 
  -3  23  10       24.20       28.47      3.97 o 
  -2  23  10        4.86       -1.65      5.79 o 
  -1  23  10        3.25        2.99      4.78 o 
   0  23  10        7.98       11.49      8.82 o 
  -6  24  10        1.81        1.31      9.15 o 
  -5  24  10       13.69       18.29      5.26 o 
  -4  24  10        0.30        0.64      4.62 o 
  -3  24  10        5.86        6.58      4.39 o 
  -2  24  10        0.05       -4.16      7.79 o 
  -1  24  10        5.45        3.30      4.75 o 
   0  24  10       17.69       15.07      9.24 o 
  -6  25  10       42.39       56.39     10.45 o 
  -5  25  10        2.02        4.59      6.51 o 
  -4  25  10        2.74        1.47      3.99 o 
  -3  25  10        8.74       10.70      4.64 o 
  -2  25  10        0.27        4.53      8.23 o 
  -1  25  10        0.32       -0.06      4.90 o 
   0  25  10        0.04       -3.20      8.32 o 
  -5  26  10       33.82       44.70      9.99 o 
  -4  26  10        0.11        2.71      4.75 o 
  -3  26  10        7.43        5.63      5.70 o 
  -2  26  10       10.29       11.06      6.03 o 
  -1  26  10        1.31        5.14      6.12 o 
  -5  27  10       22.65       25.70      9.73 o 
  -4  27  10        2.30        3.29      7.77 o 
  -3  27  10       82.47       95.19      7.65 o 
  -2  27  10        9.99       12.01      9.49 o 
  -1  27  10       39.77       55.86      5.94 o 
  -4  28  10        0.26       -0.44      7.67 o 
  -3  28  10        0.01        1.34      7.84 o 
  -7   0  11       41.11       46.29      6.62 o 
  -5   0  11       97.71       93.46      8.22 o 
  -3   0  11        0.61        5.66      7.62 o 
  -1   0  11       19.48       33.32      9.02 o 
   1   0  11       49.52       48.66      9.86 o 
  -8   1  11        1.51        4.43      4.45 o 
  -7   1  11        1.79        8.83      4.49 o 
  -6   1  11        3.47        4.74      3.87 o 
  -5   1  11       74.00       85.32      4.89 o 
  -4   1  11       13.04       14.69      3.95 o 
  -3   1  11      142.04      138.68      5.94 o 
  -2   1  11        0.01        0.95      3.43 o 
  -1   1  11      154.25      150.15      8.10 o 
   0   1  11       50.62       62.72      6.77 o 
   1   1  11       62.40       60.14     10.33 o 
   2   1  11        3.06        3.50      4.55 o 
  -8   2  11        0.58        1.32      4.39 o 
  -7   2  11       16.70       18.22      4.38 o 
  -6   2  11        9.29       16.22      4.30 o 
  -5   2  11       11.64       19.27      4.07 o 
  -4   2  11        0.02        4.34      3.78 o 
  -3   2  11        0.15        2.98      3.54 o 
  -2   2  11        1.98        0.79      3.46 o 
  -1   2  11        0.08        0.38      5.15 o 
   0   2  11        0.01        4.64      5.53 o 
   1   2  11        4.66        3.84      5.07 o 
   2   2  11       18.42       23.39      5.41 o 
  -9   3  11        5.55        1.10      8.47 o 
  -8   3  11        1.53        0.93      4.49 o 
  -7   3  11        6.17       11.58      4.24 o 
  -6   3  11        1.08        4.30      3.91 o 
  -5   3  11      168.82      174.09      5.84 o 
  -4   3  11        0.00        2.32      3.70 o 
  -3   3  11      130.45      126.76      5.15 o 
  -2   3  11        5.23        4.55      4.20 o 
  -1   3  11       85.67       86.86      7.26 o 
   0   3  11       56.04       48.44      6.87 o 
   1   3  11       20.11       23.49      5.15 o 
   2   3  11       26.06       26.67      5.61 o 
  -9   4  11        0.48       -1.68      7.73 o 
  -8   4  11        9.22        9.87      4.65 o 
  -7   4  11       16.49       15.23      4.50 o 
  -6   4  11       10.65       10.51      3.96 o 
  -5   4  11       46.69       56.81      4.45 o 
  -4   4  11       16.71       15.11      3.81 o 
  -3   4  11        1.81        6.51      3.73 o 
  -2   4  11       61.61       64.47      5.21 o 
  -1   4  11        8.93       20.79      6.24 o 
   0   4  11       64.13       59.50      7.10 o 
   1   4  11       42.50       61.01      5.87 o 
   2   4  11       12.96       15.05      5.34 o 
  -8   5  11        4.84        6.62      4.47 o 
  -7   5  11        3.72        5.52      4.05 o 
  -6   5  11        0.46        1.85      3.88 o 
  -5   5  11       17.62       26.01      4.17 o 
  -4   5  11        0.37        1.81      3.68 o 
  -3   5  11      102.54      106.24      4.97 o 
  -2   5  11       42.36       40.00      4.78 o 
  -1   5  11      265.86      265.83     11.51 o 
   0   5  11        8.52       19.36      6.25 o 
   1   5  11      231.10      241.19      8.05 o 
   2   5  11       79.53       95.07      6.74 o 
  -8   6  11        2.71        2.69      4.42 o 
  -7   6  11       22.23       25.51      4.21 o 
  -6   6  11        5.87        6.11      3.60 o 
  -5   6  11       15.98       17.00      4.12 o 
  -4   6  11        2.49        1.76      3.72 o 
  -3   6  11        8.74       12.52      3.90 o 
  -2   6  11       87.80       99.23      5.93 o 
  -1   6  11        0.00        1.29      5.75 o 
   0   6  11      141.61      158.67     22.18 o 
   1   6  11       11.89       28.57      5.39 o 
   2   6  11       36.36       41.75      7.12 o 
  -8   7  11        0.17       -0.82      4.20 o 
  -7   7  11        5.53        9.38      3.93 o 
  -6   7  11        4.55       10.98      4.26 o 
  -5   7  11       50.52       40.65      4.47 o 
  -4   7  11       13.91       13.98      4.03 o 
  -3   7  11       14.56       10.51      3.92 o 
  -2   7  11      143.05      147.17      7.64 o 
  -1   7  11       12.53       12.88      5.90 o 
   0   7  11      139.73      132.42     17.20 o 
   1   7  11        3.14       13.14      6.14 o 
   2   7  11       90.12       97.37      9.95 o 
  -8   8  11       19.60       16.45      4.16 o 
  -7   8  11        0.03        3.55      4.23 o 
  -6   8  11       26.38       25.39      4.43 o 
  -5   8  11        2.65        1.61      4.08 o 
  -4   8  11       16.50       12.89      3.98 o 
  -3   8  11        5.79        5.56      3.72 o 
  -2   8  11       68.08       77.99      4.66 o 
  -1   8  11       17.33       17.12      5.76 o 
   0   8  11       67.34       80.83     10.65 o 
   1   8  11       19.63       21.41      6.31 o 
   2   8  11        9.24       17.28      8.03 o 
  -8   9  11       12.63       17.67      4.84 o 
  -7   9  11        5.36        8.69      4.33 o 
  -6   9  11        0.00        6.13      4.19 o 
  -5   9  11        1.16        0.81      4.08 o 
  -4   9  11        2.96        3.81      3.96 o 
  -3   9  11        3.74        5.36      3.92 o 
  -2   9  11        0.27        7.39      3.87 o 
  -1   9  11       32.80       39.88      6.43 o 
   0   9  11        0.63        3.52      7.34 o 
   1   9  11       36.79       39.45      6.81 o 
   2   9  11       10.08       12.59      6.27 o 
  -8  10  11       49.81       54.62      5.39 o 
  -7  10  11       23.28       24.28      4.68 o 
  -6  10  11      105.47      118.86      5.57 o 
  -5  10  11       63.34       71.80      4.89 o 
  -4  10  11      196.50      215.23      6.20 o 
  -3  10  11       56.42       60.91      5.27 o 
  -2  10  11       53.44       62.47      5.28 o 
  -1  10  11       87.61       77.83      6.86 o 
   0  10  11        1.64        1.83      5.62 o 
   1  10  11        9.88        8.32      5.81 o 
   2  10  11        1.57        2.37      6.08 o 
  -8  11  11       26.16       46.95      9.83 o 
  -7  11  11       21.54       26.53      4.65 o 
  -6  11  11       50.57       68.64      4.95 o 
  -5  11  11       44.06       53.87      4.74 o 
  -4  11  11       82.47       99.53      5.08 o 
  -3  11  11       66.45       74.04      4.75 o 
  -2  11  11        1.09        6.06      4.48 o 
  -1  11  11       16.96       20.62      5.86 o 
   0  11  11        0.02        3.53      5.77 o 
   1  11  11        1.04       -0.47      5.59 o 
  -8  12  11       10.72       16.70      9.14 o 
  -7  12  11       14.25       21.22      4.68 o 
  -6  12  11        6.69        8.50      5.71 o 
  -5  12  11       13.88       17.63      4.35 o 
  -4  12  11        7.11       12.27      3.99 o 
  -3  12  11       32.96       39.23      4.99 o 
  -2  12  11       37.59       35.07      4.94 o 
  -1  12  11        4.73       10.74      9.52 o 
   0  12  11       77.92       84.60      7.49 o 
   1  12  11        0.84       -0.41      5.92 o 
  -8  13  11       12.00       13.11      8.91 o 
  -7  13  11        0.44        5.68      4.42 o 
  -6  13  11       15.72       18.11      4.43 o 
  -5  13  11       18.49       25.07      4.46 o 
  -4  13  11       32.45       37.43      4.44 o 
  -3  13  11       13.96       11.08      3.97 o 
  -2  13  11        1.10        6.42      4.41 o 
  -1  13  11        2.44       -0.37      5.80 o 
   0  13  11        4.44        7.83      6.09 o 
   1  13  11        1.72       -4.75      5.85 o 
  -8  14  11       10.75       11.09      8.55 o 
  -7  14  11        3.39        2.29      4.56 o 
  -6  14  11       26.34       30.16      4.57 o 
  -5  14  11        0.00        5.65      4.17 o 
  -4  14  11      125.64      122.72      5.42 o 
  -3  14  11        5.04        9.04      4.02 o 
  -2  14  11       53.31       44.75      5.06 o 
  -1  14  11        0.01        4.71      5.64 o 
   0  14  11       17.78       11.00      6.11 o 
   1  14  11        5.45        6.86      6.08 o 
  -8  15  11        0.09        3.82      8.74 o 
  -7  15  11       12.40       21.10      4.81 o 
  -6  15  11        5.35        7.23      4.22 o 
  -5  15  11       14.10       16.52      4.26 o 
  -4  15  11        1.01        2.99      4.02 o 
  -3  15  11       22.04       21.32      4.24 o 
  -2  15  11        1.70        5.17      4.56 o 
  -1  15  11       14.89       20.00      6.11 o 
   0  15  11       37.05       28.09      6.33 o 
   1  15  11        3.71        5.35      8.42 o 
  -7  16  11       40.40       49.76      5.87 o 
  -6  16  11        2.90        4.30      4.29 o 
  -5  16  11       17.32       25.26      4.44 o 
  -4  16  11       22.26       22.95      4.26 o 
  -3  16  11        0.69        4.90      4.53 o 
  -2  16  11       60.22       51.92      5.25 o 
  -1  16  11      127.41      136.50      8.03 o 
   0  16  11       10.40        9.80      5.94 o 
   1  16  11       44.28       44.32      9.50 o 
  -7  17  11        0.09        8.17      8.41 o 
  -6  17  11        3.07        5.78      4.28 o 
  -5  17  11        0.03        1.04      4.18 o 
  -4  17  11       31.53       26.84      4.35 o 
  -3  17  11        0.80       -0.10      4.92 o 
  -2  17  11        1.11        4.00      4.64 o 
  -1  17  11        5.69        7.90      7.78 o 
   0  17  11       26.10       28.57      9.52 o 
   1  17  11        4.53        8.37      8.38 o 
  -6  18  11       15.88       11.27      4.61 o 
  -5  18  11       17.08       20.10      4.48 o 
  -4  18  11        7.11        8.37      4.19 o 
  -3  18  11       91.15       93.49      6.03 o 
  -2  18  11       34.46       39.83      5.28 o 
  -1  18  11       25.48       33.18      6.17 o 
  -6  19  11       10.80       10.94      5.18 o 
  -5  19  11        0.53        2.28      4.15 o 
  -4  19  11        3.08        4.05      4.13 o 
  -3  19  11        8.24       11.25      4.92 o 
  -2  19  11       34.25       32.91      5.09 o 
  -1  19  11       22.72       33.65      9.96 o 
  -6  20  11        5.94        8.06      6.39 o 
  -5  20  11       37.29       41.95      5.52 o 
  -4  20  11        9.08       13.42      4.32 o 
  -3  20  11        2.68        0.77      4.77 o 
  -2  20  11        9.06       12.61      4.96 o 
  -1  20  11       30.43       30.03     10.00 o 
  -5  21  11        1.06        0.46      4.36 o 
  -4  21  11       29.39       32.63      4.66 o 
  -3  21  11        6.94        8.23      4.88 o 
  -2  21  11       53.65       60.76      7.29 o 
  -1  21  11       12.64       17.07      9.34 o 
  -5  22  11       23.63       21.90      7.91 o 
  -4  22  11       18.55       14.60      5.21 o 
  -3  22  11        0.53        2.65      4.84 o 
  -2  22  11        1.32       -2.56      6.47 o 
  -5  23  11       10.34       16.87      6.71 o 
  -4  23  11       25.36       35.42      6.60 o 
  -3  23  11        4.06        3.61      6.37 o 
  -2  23  11       51.40       48.43      7.52 o 
  -3  24  11       14.38       18.37      8.73 o 
  -2  24  11       15.38       10.76      9.58 o 
  -6   0  12       16.40       19.22      6.79 o 
  -4   0  12       12.07        9.59      8.75 o 
  -2   0  12       94.69       87.62     10.81 o 
   0   0  12       19.67       28.76     10.02 o 
  -7   1  12       46.32       63.78      5.51 o 
  -6   1  12       83.09       96.60      5.59 o 
  -5   1  12        1.55       18.72      5.97 o 
  -4   1  12      103.93      103.45      6.45 o 
  -3   1  12        4.34        9.02      4.26 o 
  -2   1  12       74.89       77.96      7.83 o 
  -1   1  12       22.03       22.25      6.85 o 
   0   1  12       75.89      101.17     11.26 o 
  -7   2  12      259.72      270.50      7.72 o 
  -6   2  12       29.24       40.78      5.17 o 
  -5   2  12      386.77      382.30     11.83 o 
  -4   2  12        0.01        6.51      4.93 o 
  -3   2  12      339.11      359.28      7.55 o 
  -2   2  12        2.68        0.51      6.43 o 
  -1   2  12       62.29       67.29      7.84 o 
   0   2  12        5.62        7.79      8.75 o 
  -7   3  12       56.52       72.37      5.53 o 
  -6   3  12       42.32       43.62      5.00 o 
  -5   3  12       26.36       47.17      7.87 o 
  -4   3  12       94.00       99.50      5.44 o 
  -3   3  12        0.09        4.76      4.87 o 
  -2   3  12       78.92       81.58      7.83 o 
  -1   3  12        3.39        6.19      6.09 o 
   0   3  12        0.42        4.94      8.87 o 
  -7   4  12        0.85        9.27      4.79 o 
  -6   4  12       22.46       33.71      6.06 o 
  -5   4  12       20.81       35.86      4.73 o 
  -4   4  12       24.28       28.23      4.75 o 
  -3   4  12       59.23       73.30      6.17 o 
  -2   4  12       52.53       40.45      7.06 o 
  -1   4  12       83.50      109.38      8.36 o 
   0   4  12        0.10       10.08      9.45 o 
  -7   5  12       10.04       16.59      4.34 o 
  -6   5  12       76.01       79.37      5.53 o 
  -5   5  12      103.41      120.84      5.73 o 
  -4   5  12       50.20       52.80      5.08 o 
  -3   5  12      123.27      139.38      6.81 o 
  -2   5  12        5.69        7.96      6.25 o 
  -1   5  12      123.67      127.97      8.26 o 
   0   5  12        0.61        9.24      8.88 o 
  -7   6  12       55.52       64.29      6.22 o 
  -6   6  12       12.89       15.47      5.33 o 
  -5   6  12       29.80       40.49      5.70 o 
  -4   6  12      173.73      186.47      9.52 o 
  -3   6  12       16.57       16.83      5.31 o 
  -2   6  12      152.67      158.28     11.92 o 
  -1   6  12        1.26        6.51      6.34 o 
   0   6  12       98.43      117.59     11.80 o 
  -7   7  12       10.28       13.34      9.23 o 
  -6   7  12       52.88       63.38      5.29 o 
  -5   7  12        3.22        5.13      4.39 o 
  -4   7  12      109.51      122.57      5.81 o 
  -3   7  12       16.78       18.62      4.36 o 
  -2   7  12       76.89       94.22      7.92 o 
  -1   7  12        0.50        6.05      5.95 o 
   0   7  12        0.29        8.39      9.05 o 
  -7   8  12       21.25       27.09      9.86 o 
  -6   8  12       17.32       24.35      5.01 o 
  -5   8  12        0.83       -2.86      4.39 o 
  -4   8  12       10.51       22.98      5.88 o 
  -3   8  12        0.06       -3.43      4.16 o 
  -2   8  12        5.86        0.87      5.96 o 
  -1   8  12        3.87        5.59      6.03 o 
  -7   9  12        4.10       -0.53      9.49 o 
  -6   9  12        5.04       13.61      4.71 o 
  -5   9  12        3.45       -0.39      4.35 o 
  -4   9  12        0.11       -3.52      4.76 o 
  -3   9  12        1.08        4.56      4.26 o 
  -2   9  12        1.28        1.02      5.98 o 
  -1   9  12        0.00        5.81      6.13 o 
  -7  10  12       15.44       17.61      9.60 o 
  -6  10  12       18.91       26.61      4.91 o 
  -5  10  12        4.36        3.96      4.30 o 
  -4  10  12       20.76       20.04      4.48 o 
  -3  10  12        2.14        0.82      4.19 o 
  -2  10  12        0.29       -6.01      6.03 o 
  -1  10  12       16.64       15.34      8.47 o 
  -6  11  12       56.95       60.18      5.36 o 
  -5  11  12        0.34        2.02      4.99 o 
  -4  11  12        8.93        9.17      4.35 o 
  -3  11  12       27.35       29.41      5.19 o 
  -2  11  12        8.12        7.08      6.05 o 
  -1  11  12        8.69       10.68      8.76 o 
  -6  12  12        0.66       13.84      5.52 o 
  -5  12  12       11.86       16.63      4.58 o 
  -4  12  12       24.04       22.97      4.55 o 
  -3  12  12       11.54       16.21      5.05 o 
  -2  12  12       26.71       24.19      6.57 o 
  -1  12  12       14.94       17.19      8.90 o 
  -6  13  12       12.79       15.62      6.57 o 
  -5  13  12       23.03       20.13      4.64 o 
  -4  13  12        3.38        3.91      4.42 o 
  -3  13  12        0.12       -2.92      5.01 o 
  -2  13  12       23.10       29.59      6.69 o 
  -1  13  12        1.22        5.03      8.61 o 
  -6  14  12        0.01        4.79      9.02 o 
  -5  14  12        0.01        2.32      4.41 o 
  -4  14  12       27.85       30.92      4.68 o 
  -3  14  12        5.86       10.14      5.14 o 
  -2  14  12       90.85       90.21     10.65 o 
  -1  14  12       18.18       31.17      9.30 o 
  -6  15  12        8.90       -4.83      9.35 o 
  -5  15  12        6.70       11.48      4.56 o 
  -4  15  12        0.27       -1.41      5.08 o 
  -3  15  12       31.66       25.84      5.45 o 
  -2  15  12        8.16       13.68      9.00 o 
  -1  15  12        5.74        9.44      8.37 o 
  -5  16  12       10.84        9.27      6.41 o 
  -4  16  12       19.13       18.87      5.29 o 
  -3  16  12       28.06       30.83      5.68 o 
  -2  16  12       22.80       19.32      9.12 o 
  -5  17  12       17.73       21.85      6.73 o 
  -4  17  12        8.33       12.11      5.30 o 
  -3  17  12       15.53       18.78      6.70 o 
  -2  17  12        0.15        7.33      8.30 o 
  -3  18  12        2.80        6.86      6.76 o 
  -5   0  13        3.52       15.71     10.04 o 
  -5   1  13       32.22       55.72     10.83 o 
  -4   1  13       23.38       34.03      6.66 o 
  -5   2  13       32.93       55.54     10.97 o 
  -4   2  13        0.54        1.44      8.77 o 
  -5   3  13        0.08       -7.08      9.60 o 
  -4   3  13        6.48        2.58      8.97 o 
  -5   4  13       80.14       66.60     11.04 o 
  -4   4  13       46.63       55.14     10.03 o 
  -5   5  13        9.21       -0.55      9.58 o 
  -4   5  13        0.25       -5.52      9.03 o 
  -4   6  13       11.34       20.71      9.35 o 
  -4   7  13        0.50        8.95      6.26 o 
  -4   8  13        0.81       10.44      6.39 o 
  -4   9  13        3.63       -3.87      9.39 o 
                                                 
